# Supplementary material for: Sensitive detection of tumor mutations from blood and its application to immunotherapy prognosis
Source: Nat Commun. 2021 Jul 7;12:4172. doi: 10.1038/s41467-021-24457-2 (PMC8263778; doi:10.1038/s41467-021-24457-2)
Supplement: Supplementary file 3 — Source data [file 41467_2021_24457_MOESM3_ESM.xlsx]

## Sheet: Figure 2a
Fig. 2 | cfSNV outperforms competing methods in sensitivity and precision, especially for low-frequency mutations (VAF < 5%).
a, The sensitivity of three variant calling methods on simulation data (n = 6) as a function of VAF for cfSNV, MuTect and Strelka2. Mutations were grouped based on their simulated VAF, and the sensitivity at each simulated VAF level was calculated separately. The specificity and the precision of all three methods remained at comparable and high level (Table 1). All curves were fitted using logit …
VAF	total inserted mutation	detected mutation	sensitivity	method
0.005	1958	1190	0.607763	cfSNV
0.01	1970	1212	0.615228	cfSNV
0.03	1035	686	0.662802	cfSNV
0.05	978	717	0.733129	cfSNV
0.08	967	766	0.792141	cfSNV
0.1	1010	872	0.863366	cfSNV
0.13	1027	929	0.904576	cfSNV
0.15	967	888	0.918304	cfSNV
0.005	1958	326	0.166496	MuTect
0.01	1970	336	0.170558	MuTect
0.03	1035	201	0.194203	MuTect
0.05	978	291	0.297546	MuTect
0.08	967	410	0.423992	MuTect
0.1	1010	553	0.547525	MuTect
0.13	1027	644	0.627069	MuTect
0.15	967	671	0.693899	MuTect
0.005	1958	468	0.239019	Strelka2
0.01	1970	539	0.273604	Strelka2
0.03	1035	260	0.251208	Strelka2
0.05	978	407	0.416155	Strelka2
0.08	967	547	0.565667	Strelka2
0.1	1010	696	0.689109	Strelka2
0.13	1027	746	0.726388	Strelka2
0.15	967	704	0.728025	Strelka2

## Sheet: Figure 2b
Fig. 2 | cfSNV outperforms competing methods in sensitivity and precision, especially for low-frequency mutations (VAF < 5%).
b, The precision of three variant calling methods on patient data (n = 36) as a function of VAF. Mutations detected from all samples were grouped based on their rounded VAF (two decimal places). The precision at each VAF level was estimated by the confirmation rate. The sensitivity of patient data cannot be quantified because of the unknown ground truth, but cfSNV detected the most true positive …
VAF	false positive	true positive	precision	method
0.03	9	105	0.921053	MuTect
0.04	53	378	0.87703	MuTect
0.05	69	465	0.870787	MuTect
0.06	79	469	0.855839	MuTect
0.07	57	441	0.885542	MuTect
0.08	50	441	0.898167	MuTect
0.09	61	446	0.879684	MuTect
0.1	56	429	0.884536	MuTect
0.11	55	449	0.890873	MuTect
0.12	59	487	0.891941	MuTect
0.13	26	471	0.947686	MuTect
0.14	51	464	0.900971	MuTect
0.15	32	447	0.933194	MuTect
0.16	39	456	0.921212	MuTect
0.17	39	436	0.917895	MuTect
0.18	33	406	0.924829	MuTect
0.19	30	439	0.936034	MuTect
0.2	31	394	0.927059	MuTect
0.21	19	364	0.950392	MuTect
0.22	17	316	0.948949	MuTect
0.23	18	293	0.942122	MuTect
0.24	13	312	0.96	MuTect
0.25	7	252	0.972973	MuTect
0.26	13	248	0.950192	MuTect
0.27	10	229	0.958159	MuTect
0.28	8	208	0.962963	MuTect
0.29	13	234	0.947368	MuTect
0.3	5	207	0.976415	MuTect
0.31	3	193	0.984694	MuTect
0.32	6	205	0.971564	MuTect
0.33	7	219	0.969027	MuTect
0.34	3	164	0.982036	MuTect
0.35	5	199	0.97549	MuTect
0.36	6	175	0.966851	MuTect
0.37	1	138	0.992806	MuTect
0.38	12	147	0.924528	MuTect
0.39	5	124	0.96124	MuTect
0.4	2	100	0.980392	MuTect
0.41	3	83	0.965116	MuTect
0.42	1	66	0.985075	MuTect
0.43	6	75	0.925926	MuTect
0.44	3	47	0.94	MuTect
0.45	2	43	0.955556	MuTect
0.46	0	47	1	MuTect
0.47	2	32	0.941176	MuTect
0.48	0	24	1	MuTect
0.49	0	18	1	MuTect
0.5	9	55	0.859375	MuTect
0.51	0	25	1	MuTect
0.52	0	31	1	MuTect
0.53	0	25	1	MuTect
0.54	2	16	0.888889	MuTect
0.55	1	24	0.96	MuTect
0.56	3	22	0.88	MuTect
0.57	3	20	0.869565	MuTect
0.58	1	5	0.833333	MuTect
0.59	1	15	0.9375	MuTect
0.6	3	18	0.857143	MuTect
0.61	0	14	1	MuTect
0.62	2	16	0.888889	MuTect
0.63	0	10	1	MuTect
0.64	1	8	0.888889	MuTect
0.65	0	9	1	MuTect
0.66	0	6	1	MuTect
0.67	6	20	0.769231	MuTect
0.68	1	9	0.9	MuTect
0.69	1	12	0.923077	MuTect
0.7	2	12	0.857143	MuTect
0.71	1	11	0.916667	MuTect
0.72	0	8	1	MuTect
0.73	0	4	1	MuTect
0.74	0	8	1	MuTect
0.75	3	17	0.85	MuTect
0.76	0	5	1	MuTect
0.77	0	4	1	MuTect
0.78	0	8	1	MuTect
0.79	0	5	1	MuTect
0.8	1	1	0.5	MuTect
0.81	0	2	1	MuTect
0.82	0	6	1	MuTect
0.83	0	5	1	MuTect
0.84	0	2	1	MuTect
0.85	0	1	1	MuTect
0.86	0	3	1	MuTect
0.88	0	1	1	MuTect
0.89	0	1	1	MuTect
0.91	0	1	1	MuTect
0.92	0	1	1	MuTect
0.96	0	1	1	MuTect
0.97	0	1	1	MuTect
0.01	14	3	0.176471	Strelka2
0.02	167	62	0.270742	Strelka2
0.03	257	178	0.409195	Strelka2
0.04	235	235	0.5	Strelka2
0.05	168	215	0.561358	Strelka2
0.06	110	196	0.640523	Strelka2
0.07	111	189	0.63	Strelka2
0.08	81	163	0.668033	Strelka2
0.09	67	188	0.737255	Strelka2
0.1	42	163	0.795122	Strelka2
0.11	49	200	0.803213	Strelka2
0.12	38	233	0.859779	Strelka2
0.13	29	206	0.876596	Strelka2
0.14	22	254	0.92029	Strelka2
0.15	29	267	0.902027	Strelka2
0.16	25	313	0.926036	Strelka2
0.17	25	281	0.918301	Strelka2
0.18	21	258	0.924731	Strelka2
0.19	22	255	0.920578	Strelka2
0.2	17	240	0.933852	Strelka2
0.21	11	239	0.956	Strelka2
0.22	13	243	0.949219	Strelka2
0.23	8	196	0.960784	Strelka2
0.24	10	193	0.950739	Strelka2
0.25	15	216	0.935065	Strelka2
0.26	7	182	0.962963	Strelka2
0.27	13	183	0.933673	Strelka2
0.28	6	174	0.966667	Strelka2
0.29	8	202	0.961905	Strelka2
0.3	15	178	0.92228	Strelka2
0.31	7	183	0.963158	Strelka2
0.32	4	179	0.978142	Strelka2
0.33	43	199	0.822314	Strelka2
0.34	6	148	0.961039	Strelka2
0.35	5	164	0.970414	Strelka2
0.36	2	137	0.985612	Strelka2
0.37	2	116	0.983051	Strelka2
0.38	15	126	0.893617	Strelka2
0.39	1	97	0.989796	Strelka2
0.4	45	86	0.656489	Strelka2
0.41	3	88	0.967033	Strelka2
0.42	3	51	0.944444	Strelka2
0.43	6	70	0.921053	Strelka2
0.44	2	47	0.959184	Strelka2
0.45	2	53	0.963636	Strelka2
0.46	3	40	0.930233	Strelka2
0.47	4	42	0.913043	Strelka2
0.48	2	29	0.935484	Strelka2
0.49	0	26	1	Strelka2
0.5	52	51	0.495146	Strelka2
0.51	2	18	0.9	Strelka2
0.52	2	25	0.925926	Strelka2
0.53	3	21	0.875	Strelka2
0.54	2	19	0.904762	Strelka2
0.55	1	27	0.964286	Strelka2
0.56	3	15	0.833333	Strelka2
0.57	3	19	0.863636	Strelka2
0.58	2	16	0.888889	Strelka2
0.59	0	14	1	Strelka2
0.6	4	14	0.777778	Strelka2
0.61	0	19	1	Strelka2
0.62	4	17	0.809524	Strelka2
0.63	0	15	1	Strelka2
0.64	6	11	0.647059	Strelka2
0.65	0	20	1	Strelka2
0.66	0	13	1	Strelka2
0.67	25	19	0.431818	Strelka2
0.68	1	22	0.956522	Strelka2
0.69	0	9	1	Strelka2
0.7	1	20	0.952381	Strelka2
0.71	1	14	0.933333	Strelka2
0.72	1	18	0.947368	Strelka2
0.73	1	13	0.928571	Strelka2
0.74	0	16	1	Strelka2
0.75	3	16	0.842105	Strelka2
0.76	1	7	0.875	Strelka2
0.77	2	19	0.904762	Strelka2
0.78	1	18	0.947368	Strelka2
0.79	0	9	1	Strelka2
0.8	5	12	0.705882	Strelka2
0.81	0	13	1	Strelka2
0.82	0	10	1	Strelka2
0.83	4	15	0.789474	Strelka2
0.84	0	13	1	Strelka2
0.85	0	12	1	Strelka2
0.86	0	9	1	Strelka2
0.87	0	8	1	Strelka2
0.88	0	8	1	Strelka2
0.89	1	11	0.916667	Strelka2
0.9	1	3	0.75	Strelka2
0.91	0	9	1	Strelka2
0.92	1	3	0.75	Strelka2
0.93	0	4	1	Strelka2
0.94	0	6	1	Strelka2
0.95	1	5	0.833333	Strelka2
0.96	0	3	1	Strelka2
0.97	0	5	1	Strelka2
0.98	0	1	1	Strelka2
1	34	6	0.15	Strelka2
0.01	0	71	1	cfSNV
0.02	81	874	0.915183	cfSNV
0.03	61	941	0.939122	cfSNV
0.04	70	880	0.926316	cfSNV
0.05	42	774	0.948529	cfSNV
0.06	47	657	0.933239	cfSNV
0.07	28	559	0.9523	cfSNV
0.08	20	498	0.96139	cfSNV
0.09	20	426	0.955157	cfSNV
0.1	17	395	0.958738	cfSNV
0.11	19	398	0.954436	cfSNV
0.12	12	395	0.970516	cfSNV
0.13	10	330	0.970588	cfSNV
0.14	11	351	0.969613	cfSNV
0.15	19	362	0.950131	cfSNV
0.16	15	358	0.959786	cfSNV
0.17	12	378	0.969231	cfSNV
0.18	10	332	0.97076	cfSNV
0.19	9	341	0.974286	cfSNV
0.2	8	318	0.97546	cfSNV
0.21	4	281	0.985965	cfSNV
0.22	6	271	0.978339	cfSNV
0.23	4	268	0.985294	cfSNV
0.24	2	259	0.992337	cfSNV
0.25	2	213	0.990698	cfSNV
0.26	0	211	1	cfSNV
0.27	4	208	0.981132	cfSNV
0.28	3	182	0.983784	cfSNV
0.29	5	213	0.977064	cfSNV
0.3	2	200	0.990099	cfSNV
0.31	1	185	0.994624	cfSNV
0.32	3	173	0.982955	cfSNV
0.33	2	193	0.989744	cfSNV
0.34	1	191	0.994792	cfSNV
0.35	2	186	0.989362	cfSNV
0.36	1	161	0.993827	cfSNV
0.37	1	146	0.993197	cfSNV
0.38	2	122	0.983871	cfSNV
0.39	1	129	0.992308	cfSNV
0.4	0	113	1	cfSNV
0.41	0	61	1	cfSNV
0.42	1	78	0.987342	cfSNV
0.43	1	72	0.986301	cfSNV
0.44	0	49	1	cfSNV
0.45	1	52	0.981132	cfSNV
0.46	2	50	0.961538	cfSNV
0.47	1	43	0.977273	cfSNV
0.48	0	30	1	cfSNV
0.49	0	23	1	cfSNV
0.5	0	51	1	cfSNV
0.51	0	28	1	cfSNV
0.52	0	28	1	cfSNV
0.53	0	26	1	cfSNV
0.54	0	24	1	cfSNV
0.55	0	31	1	cfSNV
0.56	0	14	1	cfSNV
0.57	0	14	1	cfSNV
0.58	0	15	1	cfSNV
0.59	0	19	1	cfSNV
0.6	0	14	1	cfSNV
0.61	0	13	1	cfSNV
0.62	0	17	1	cfSNV
0.63	0	8	1	cfSNV
0.64	0	13	1	cfSNV
0.65	1	5	0.833333	cfSNV
0.66	0	6	1	cfSNV
0.67	1	10	0.909091	cfSNV
0.68	0	17	1	cfSNV
0.69	0	18	1	cfSNV
0.7	0	10	1	cfSNV
0.71	0	10	1	cfSNV
0.72	0	6	1	cfSNV
0.73	0	6	1	cfSNV
0.74	0	6	1	cfSNV
0.75	0	11	1	cfSNV
0.76	0	6	1	cfSNV
0.77	0	5	1	cfSNV
0.78	0	7	1	cfSNV
0.79	0	5	1	cfSNV
0.8	0	3	1	cfSNV
0.81	0	3	1	cfSNV
0.82	0	3	1	cfSNV
0.83	0	4	1	cfSNV
0.84	0	3	1	cfSNV
0.85	0	3	1	cfSNV
0.86	0	1	1	cfSNV
0.88	0	2	1	cfSNV

## Sheet: Figure 3a
Fig. 3 | Somatic SNV calling on cfDNA sequencing samples from cancer patients
a, Total number of confirmed mutations and precision using cfSNV, MuTect and Strelka2. The precision is the number of confirmed mutations (in either the tumor biopsy or the plasma sample) divided by the total number of detected mutations. In the sample name, T1 and T2 indicate the first time point and the second time point of blood plasma samples respectively.
id	detected mutations	confirmed mutations	confirmation rate	tool
CRPC_17.T1	330	301	0.912121	cfSNV
CRPC_17.T2	318	308	0.968553	cfSNV
CRPC_22.T1	248	241	0.971774	cfSNV
CRPC_22.T2	306	282	0.921569	cfSNV
CRPC_264.T1	167	162	0.97006	cfSNV
CRPC_264.T2	164	156	0.95122	cfSNV
CRPC_372.T1	194	190	0.979381	cfSNV
CRPC_372.T2	272	263	0.966912	cfSNV
CRPC_468.T1	966	955	0.988613	cfSNV
CRPC_468.T2	1017	1011	0.9941	cfSNV
CRPC_554.T1	366	351	0.959016	cfSNV
CRPC_554.T2	301	268	0.890365	cfSNV
MBC_191.T1	223	217	0.973094	cfSNV
MBC_191.T2	238	227	0.953782	cfSNV
MBC_284.T1	279	259	0.928315	cfSNV
MBC_284.T2	158	148	0.936709	cfSNV
MBC_288.T1	259	254	0.980695	cfSNV
MBC_288.T2	244	237	0.971311	cfSNV
MBC_295.T1	189	181	0.957672	cfSNV
MBC_295.T2	236	202	0.855932	cfSNV
MBC_303.T1	603	562	0.932007	cfSNV
MBC_303.T2	402	369	0.91791	cfSNV
MBC_307.T1	371	361	0.973046	cfSNV
MBC_307.T2	381	371	0.973753	cfSNV
MBC_313.T1	164	153	0.932927	cfSNV
MBC_313.T2	146	137	0.938356	cfSNV
MBC_318.T1	433	411	0.949192	cfSNV
MBC_318.T2	384	367	0.955729	cfSNV
MBC_325.T1	234	199	0.850427	cfSNV
MBC_325.T2	183	178	0.972678	cfSNV
MBC_331.T1	1023	997	0.974585	cfSNV
MBC_331.T2	1038	987	0.950867	cfSNV
MBC_339.T1	1183	1161	0.981403	cfSNV
MBC_339.T2	1190	1157	0.972269	cfSNV
MBC_349.T1	422	415	0.983412	cfSNV
MBC_349.T2	447	439	0.982103	cfSNV
CRPC_17.T1	229	190	0.829694	MuTect
CRPC_17.T2	307	291	0.947883	MuTect
CRPC_22.T1	210	192	0.914286	MuTect
CRPC_22.T2	323	250	0.773994	MuTect
CRPC_264.T1	105	103	0.980952	MuTect
CRPC_264.T2	109	103	0.944954	MuTect
CRPC_372.T1	94	92	0.978723	MuTect
CRPC_372.T2	117	111	0.948718	MuTect
CRPC_468.T1	821	814	0.991474	MuTect
CRPC_468.T2	703	698	0.992888	MuTect
CRPC_554.T1	177	152	0.858757	MuTect
CRPC_554.T2	181	141	0.779006	MuTect
MBC_191.T1	194	178	0.917526	MuTect
MBC_191.T2	173	154	0.890173	MuTect
MBC_284.T1	193	143	0.740933	MuTect
MBC_284.T2	73	65	0.890411	MuTect
MBC_288.T1	154	146	0.948052	MuTect
MBC_288.T2	193	174	0.901554	MuTect
MBC_295.T1	164	147	0.896341	MuTect
MBC_295.T2	199	159	0.798995	MuTect
MBC_303.T1	431	374	0.867749	MuTect
MBC_303.T2	380	332	0.873684	MuTect
MBC_307.T1	270	245	0.907407	MuTect
MBC_307.T2	259	251	0.969112	MuTect
MBC_313.T1	97	86	0.886598	MuTect
MBC_313.T2	74	71	0.959459	MuTect
MBC_318.T1	417	342	0.820144	MuTect
MBC_318.T2	314	288	0.917197	MuTect
MBC_325.T1	149	118	0.791946	MuTect
MBC_325.T2	114	108	0.947368	MuTect
MBC_331.T1	955	915	0.958115	MuTect
MBC_331.T2	1098	1029	0.937158	MuTect
MBC_339.T1	1694	1628	0.961039	MuTect
MBC_339.T2	1620	1551	0.957407	MuTect
MBC_349.T1	354	346	0.977401	MuTect
MBC_349.T2	399	385	0.964912	MuTect
CRPC_17.T1	157	122	0.77707	strelka2
CRPC_17.T2	207	157	0.758454	strelka2
CRPC_22.T1	256	199	0.777344	strelka2
CRPC_22.T2	274	211	0.770073	strelka2
CRPC_264.T1	76	65	0.855263	strelka2
CRPC_264.T2	79	70	0.886076	strelka2
CRPC_372.T1	76	68	0.894737	strelka2
CRPC_372.T2	122	114	0.934426	strelka2
CRPC_468.T1	728	714	0.980769	strelka2
CRPC_468.T2	724	709	0.979282	strelka2
CRPC_554.T1	148	119	0.804054	strelka2
CRPC_554.T2	218	104	0.477064	strelka2
MBC_191.T1	361	230	0.637119	strelka2
MBC_191.T2	183	163	0.89071	strelka2
MBC_284.T1	211	153	0.725118	strelka2
MBC_284.T2	80	63	0.7875	strelka2
MBC_288.T1	118	103	0.872881	strelka2
MBC_288.T2	231	175	0.757576	strelka2
MBC_295.T1	208	141	0.677885	strelka2
MBC_295.T2	192	147	0.765625	strelka2
MBC_303.T1	320	265	0.828125	strelka2
MBC_303.T2	323	272	0.842105	strelka2
MBC_307.T1	313	255	0.814696	strelka2
MBC_307.T2	247	224	0.906883	strelka2
MBC_313.T1	125	89	0.712	strelka2
MBC_313.T2	87	75	0.862069	strelka2
MBC_318.T1	344	272	0.790698	strelka2
MBC_318.T2	285	244	0.85614	strelka2
MBC_325.T1	121	85	0.702479	strelka2
MBC_325.T2	95	64	0.673684	strelka2
MBC_331.T1	878	840	0.95672	strelka2
MBC_331.T2	946	881	0.93129	strelka2
MBC_339.T1	664	615	0.926205	strelka2
MBC_339.T2	742	675	0.909704	strelka2
MBC_349.T1	263	233	0.885932	strelka2
MBC_349.T2	290	258	0.889655	strelka2

## Sheet: Figure 3b
Fig. 3 | Somatic SNV calling on cfDNA sequencing samples from cancer patients.
b, The total number of low-frequency variants and their confirmation status found by cfSNV, MuTect and Strelka2 from all plasma samples. Low-frequency variants are divided into five groups according to their rounded VAF, and the number of confirmed and unconfirmed mutations for each variant group are plotted in five subfigures for comparing between our method and two competing methods. The number…
tool	not-confirmed mutation	confirmed mutation	confirmation rate	VAF
cfSNV	0	71	1	0.01
cfSNV	81	874	0.915183	0.02
cfSNV	61	941	0.939122	0.03
cfSNV	70	880	0.926316	0.04
cfSNV	42	774	0.948529	0.05
MuTect	0	0	0	0.01
MuTect	0	0	0	0.02
MuTect	9	105	0.921053	0.03
MuTect	53	378	0.87703	0.04
MuTect	69	465	0.870787	0.05
strelka2	14	3	0.176471	0.01
strelka2	167	62	0.270742	0.02
strelka2	257	178	0.409195	0.03
strelka2	235	235	0.5	0.04
strelka2	168	215	0.561358	0.05

## Sheet: Figure 4a
Fig. 4 | Experimental analysis of five techniques.
a, Performance of mutation cluster frequency estimation in terms of the correlation between the estimated tumor fraction and the true dilution ratio. This experiment uses simulated data based on WES of a single patient, with dilution ratios ranging from 2% to 20%. The points and the error bars are presented as mean ± s.d. of independently generated datasets (n = 5) at each dilution. The p-value w…
dilution	tumor fraction
0.02	0.0135267
0.02	0.0117729
0.1	0.0399833
0.02	0.0116875
0.1	0.0366509
0.02	0.0170059
0.08	0.0366845
0.1	0.0363848
0.1	0.0376081
0.05	0.0218291
0.08	0.0387599
0.1	0.045631
0.02	0.0131171
0.05	0.018564
0.08	0.0319103
0.08	0.0284761
0.05	0.024509
0.05	0.0181402
0.05	0.0197943
0.08	0.0304759
0.12	0.0414288
0.12	0.047036
0.12	0.0366998
0.12	0.0396665
0.12	0.0534915
0.15	0.0413212
0.15	0.0528078
0.15	0.044207
0.15	0.0429342
0.15	0.0570684
0.18	0.0481572
0.18	0.0611183
0.18	0.0529855
0.18	0.0570758
0.18	0.0612762
0.2	0.0578696
0.2	0.063371
0.2	0.0569116
0.2	0.0602479
0.2	0.0702308

## Sheet: Figure 4b
Fig. 4 | Experimental analysis of five techniques.
b, the fold change in the likelihood ratio between cfSNV models with and without a step to estimate the mutation cluster frequency, based on simulated mutations at different VAFs. c, Number of confirmed mutations and all mutations detected with and without the iterative screening procedure.
VAF	fold change of likelihood ratio
0.01	55.3785
0.02	51.7685
0.03	48.4915
0.04	45.605
0.05	42.9464
0.06	40.4742
0.07	38.1644
0.08	35.9883
0.09	33.9252
0.1	25.4351
0.11	23.1558
0.12	21.0162
0.13	18.987
0.14	17.0791
0.15	15.3251
0.16	13.6063
0.17	12.0339
0.18	10.5659
0.19	9.21632
0.2	7.94462
0.21	6.80099
0.22	5.72914
0.23	4.75451
0.24	3.86351
0.25	3.06937
0.26	2.37714
0.27	1.7718
0.28	1.25536
0.29	0.830773
0.3	0.494146
0.31	0.239626
0.32	0.079529
0.33	0.00509665
0.34	0.0388759
0.35	0.170029
0.36	0.384646
0.37	0.589195
0.38	0.958174
0.39	1.41064
0.4	1.74822
0.41	1.4138
0.42	0.973782
0.43	0.852784
0.44	0.623622
0.45	0.435059
0.46	0.277094
0.47	0.155049
0.48	0.0688376
0.49	0.0177114
0.5	0

## Sheet: Figure 4c
Fig. 4 | Experimental analysis of five techniques.
c, Number of confirmed mutations and all mutations detected with and without the iterative screening procedure. d, Confirmation rate of rescued mutations after adjusting conventional site-level post-filtration.
sample	tumor fraction	all mutation	confirmed mutations
MBC_284.T2	with iterative screening	158	148
MBC_284.T2	without iterative screening	104	97
CRPC_264.T2	with iterative screening	164	156
CRPC_264.T2	without iterative screening	116	109
MBC_295.T1	with iterative screening	189	181
MBC_295.T1	without iterative screening	134	129
MBC_325.T2	with iterative screening	183	178
MBC_325.T2	without iterative screening	107	103

## Sheet: Figure 4d
Fig. 4 | Experimental analysis of five techniques.
d, Confirmation rate of rescued mutations after adjusting conventional site-level post-filtration.
id	detected mutations	confirmed mutations	confirmation rate
CRPC_17.T2	5	5	1
CRPC_17.T1	7	7	1
CRPC_22.T2	3	3	1
CRPC_22.T1	9	9	1
CRPC_264.T1	9	7	0.777778
CRPC_264.T2	4	3	0.75
CRPC_372.T1	2	2	1
CRPC_372.T2	10	10	1
CRPC_468.T1	12	12	1
CRPC_468.T2	7	7	1
CRPC_554.T2	9	8	0.888889
CRPC_554.T1	14	13	0.928571
MBC_191.T1	5	5	1
MBC_191.T2	9	7	0.777778
MBC_284.T1	8	8	1
MBC_284.T2	4	4	1
MBC_288.T1	15	13	0.866667
MBC_288.T2	11	9	0.818182
MBC_295.T1	12	9	0.75
MBC_295.T2	1	1	1
MBC_303.T1	4	4	1
MBC_303.T2	6	6	1
MBC_307.T1	6	6	1
MBC_307.T2	7	7	1
MBC_313.T1	8	8	1
MBC_313.T2	3	3	1
MBC_318.T1	8	8	1
MBC_318.T2	8	7	0.875
MBC_325.T1	1	1	1
MBC_325.T2	1	1	1
MBC_331.T1	7	7	1
MBC_331.T2	5	5	1
MBC_339.T1	9	9	1
MBC_339.T2	9	8	0.888889
MBC_349.T1	6	6	1
MBC_349.T2	4	4	1

## Sheet: Figure 4e
Fig. 4 | Experimental analysis of five techniques.
e. The averaged receiver operating characteristic curve (ROC) of applying the classifier to labeled data taken from 24 cfDNA sequencing samples of 12 metastatic breast cancer patients.
TPR	FPR	threshold
1	1	-Inf
1	1	0.0075
1	0.999998	0.0085
1	0.999989	0.0095
1	0.999948	0.0105
0.999999	0.999839	0.0115
0.999998	0.99965	0.0125
0.999996	0.999416	0.0135
0.999994	0.999125	0.0145
0.999987	0.998686	0.0155
0.999975	0.998045	0.0165
0.999962	0.997328	0.0175
0.999947	0.996215	0.0185
0.999926	0.994546	0.0195
0.999898	0.99273	0.0205
0.999856	0.990661	0.0215
0.999805	0.988424	0.0225
0.999752	0.986054	0.0235
0.999703	0.983768	0.0245
0.999655	0.981498	0.0255
0.999603	0.979162	0.0265
0.999544	0.976719	0.0275
0.999475	0.974105	0.0285
0.9994	0.971364	0.0295
0.99932	0.968519	0.0305
0.99924	0.965597	0.0315
0.999151	0.962485	0.0325
0.999049	0.958899	0.0335
0.998926	0.954791	0.0345
0.998746	0.949688	0.0355
0.998519	0.944115	0.0365
0.998272	0.938642	0.0375
0.998029	0.933413	0.0385
0.997807	0.928534	0.0395
0.997592	0.923876	0.0405
0.997379	0.919257	0.0415
0.997155	0.914591	0.0425
0.996927	0.910114	0.0435
0.996688	0.905805	0.0445
0.996427	0.901472	0.0455
0.996172	0.897317	0.0465
0.995924	0.893237	0.0475
0.99567	0.889248	0.0485
0.995416	0.88534	0.0495
0.995163	0.881545	0.0505
0.994915	0.877797	0.0515
0.994678	0.874178	0.0525
0.994457	0.870628	0.0535
0.994246	0.86711	0.0545
0.994035	0.863538	0.0555
0.993824	0.859913	0.0565
0.993601	0.856231	0.0575
0.993377	0.852463	0.0585
0.993162	0.848669	0.0595
0.992941	0.844743	0.0605
0.992717	0.840711	0.0615
0.992493	0.836576	0.0625
0.992271	0.832323	0.0635
0.992057	0.828038	0.0645
0.991848	0.823623	0.0655
0.991641	0.819148	0.0665
0.991431	0.814582	0.0675
0.991223	0.810022	0.0685
0.991017	0.80548	0.0695
0.990815	0.800843	0.0705
0.990613	0.796252	0.0715
0.990417	0.791622	0.0725
0.990224	0.786981	0.0735
0.990039	0.782344	0.0745
0.989855	0.777717	0.0755
0.989675	0.773052	0.0765
0.989496	0.768399	0.0775
0.989317	0.763729	0.0785
0.989137	0.759029	0.0795
0.988956	0.754306	0.0805
0.988772	0.749558	0.0815
0.98859	0.744809	0.0825
0.988405	0.740057	0.0835
0.988222	0.735292	0.0845
0.988036	0.730514	0.0855
0.987849	0.725738	0.0865
0.987666	0.72096	0.0875
0.987478	0.716136	0.0885
0.98729	0.711307	0.0895
0.9871	0.706458	0.0905
0.986904	0.701662	0.0915
0.986712	0.696841	0.0925
0.986512	0.692024	0.0935
0.986313	0.687195	0.0945
0.986109	0.682402	0.0955
0.985903	0.677552	0.0965
0.985695	0.67275	0.0975
0.985488	0.667922	0.0985
0.985279	0.663123	0.0995
0.985069	0.658288	0.1005
0.984857	0.653476	0.1015
0.984653	0.648684	0.1025
0.984442	0.643851	0.1035
0.984233	0.639007	0.1045
0.984022	0.634182	0.1055
0.983812	0.629385	0.1065
0.983604	0.62459	0.1075
0.983397	0.619838	0.1085
0.983189	0.615109	0.1095
0.982982	0.610372	0.1105
0.982776	0.605645	0.1115
0.98257	0.600968	0.1125
0.98236	0.596323	0.1135
0.982154	0.591697	0.1145
0.981948	0.587099	0.1155
0.981742	0.582543	0.1165
0.981534	0.578011	0.1175
0.981329	0.573522	0.1185
0.981124	0.569083	0.1195
0.980915	0.56467	0.1205
0.980706	0.560311	0.1215
0.980494	0.555996	0.1225
0.980281	0.551682	0.1235
0.980068	0.547424	0.1245
0.979858	0.54321	0.1255
0.979646	0.539055	0.1265
0.979432	0.534929	0.1275
0.97922	0.530879	0.1285
0.979005	0.526836	0.1295
0.97879	0.522865	0.1305
0.978575	0.518916	0.1315
0.978356	0.514999	0.1325
0.978136	0.511119	0.1335
0.977914	0.507294	0.1345
0.97769	0.503495	0.1355
0.977462	0.499762	0.1365
0.977235	0.496035	0.1375
0.977005	0.492362	0.1385
0.976779	0.488687	0.1395
0.97655	0.485032	0.1405
0.976316	0.481421	0.1415
0.976085	0.477835	0.1425
0.97585	0.474276	0.1435
0.975617	0.470778	0.1445
0.975379	0.467322	0.1455
0.97514	0.46386	0.1465
0.9749	0.460439	0.1475
0.974658	0.457059	0.1485
0.974417	0.453693	0.1495
0.974177	0.450313	0.1505
0.973933	0.446983	0.1515
0.973692	0.443679	0.1525
0.973448	0.440416	0.1535
0.973202	0.437166	0.1545
0.972958	0.433947	0.1555
0.972708	0.430751	0.1565
0.972459	0.42757	0.1575
0.972214	0.424398	0.1585
0.971962	0.421243	0.1595
0.971713	0.418144	0.1605
0.971464	0.415048	0.1615
0.971208	0.411973	0.1625
0.970956	0.408962	0.1635
0.970701	0.405944	0.1645
0.970443	0.402971	0.1655
0.970186	0.400024	0.1665
0.969928	0.397048	0.1675
0.969671	0.39412	0.1685
0.969413	0.391232	0.1695
0.969157	0.38836	0.1705
0.9689	0.385496	0.1715
0.96864	0.382687	0.1725
0.968383	0.379884	0.1735
0.968124	0.37714	0.1745
0.967865	0.374393	0.1755
0.967606	0.371673	0.1765
0.967348	0.368979	0.1775
0.967088	0.366296	0.1785
0.966831	0.363652	0.1795
0.966571	0.361022	0.1805
0.966311	0.358427	0.1815
0.966049	0.355841	0.1825
0.96579	0.353307	0.1835
0.965528	0.350777	0.1845
0.965265	0.34825	0.1855
0.965004	0.345754	0.1865
0.964743	0.343279	0.1875
0.964479	0.340824	0.1885
0.964215	0.338386	0.1895
0.963956	0.335979	0.1905
0.963695	0.333585	0.1915
0.963434	0.331236	0.1925
0.963169	0.328885	0.1935
0.962909	0.326588	0.1945
0.962648	0.324307	0.1955
0.962385	0.32205	0.1965
0.962127	0.319802	0.1975
0.96187	0.317568	0.1985
0.961611	0.315349	0.1995
0.961357	0.313165	0.2005
0.961103	0.310981	0.2015
0.960847	0.308837	0.2025
0.960592	0.306687	0.2035
0.960338	0.304569	0.2045
0.960085	0.302457	0.2055
0.959833	0.300361	0.2065
0.959579	0.29831	0.2075
0.959323	0.296267	0.2085
0.959071	0.294239	0.2095
0.958815	0.292245	0.2105
0.958564	0.290266	0.2115
0.958312	0.288297	0.2125
0.958061	0.286354	0.2135
0.957811	0.284429	0.2145
0.957563	0.282521	0.2155
0.957311	0.280605	0.2165
0.957065	0.278719	0.2175
0.956817	0.276854	0.2185
0.956569	0.274988	0.2195
0.956324	0.273154	0.2205
0.956077	0.271314	0.2215
0.955833	0.269513	0.2225
0.955587	0.267693	0.2235
0.955345	0.265917	0.2245
0.955104	0.264145	0.2255
0.954865	0.262386	0.2265
0.954624	0.260668	0.2275
0.954381	0.258934	0.2285
0.954142	0.25722	0.2295
0.953903	0.255537	0.2305
0.953666	0.253851	0.2315
0.953425	0.252198	0.2325
0.953189	0.25054	0.2335
0.952952	0.248885	0.2345
0.95272	0.247256	0.2355
0.952481	0.245646	0.2365
0.952242	0.244049	0.2375
0.952005	0.242467	0.2385
0.951771	0.240893	0.2395
0.951534	0.239332	0.2405
0.951302	0.23778	0.2415
0.951068	0.236242	0.2425
0.950839	0.23471	0.2435
0.950604	0.233199	0.2445
0.95037	0.231703	0.2455
0.950135	0.230208	0.2465
0.9499	0.228732	0.2475
0.949667	0.22728	0.2485
0.949436	0.225831	0.2495
0.949202	0.224398	0.2505
0.94897	0.222965	0.2515
0.94874	0.221544	0.2525
0.948509	0.220119	0.2535
0.948279	0.218697	0.2545
0.948048	0.217299	0.2555
0.947817	0.215913	0.2565
0.947588	0.214536	0.2575
0.947358	0.213173	0.2585
0.947129	0.211788	0.2595
0.946899	0.210435	0.2605
0.946668	0.209088	0.2615
0.946441	0.207744	0.2625
0.946211	0.206409	0.2635
0.945982	0.205102	0.2645
0.945754	0.203791	0.2655
0.945527	0.202516	0.2665
0.945301	0.201229	0.2675
0.945076	0.199961	0.2685
0.94485	0.198688	0.2695
0.944623	0.197442	0.2705
0.944397	0.196183	0.2715
0.944168	0.19494	0.2725
0.943942	0.193685	0.2735
0.943716	0.192464	0.2745
0.94349	0.191249	0.2755
0.943263	0.19004	0.2765
0.943038	0.188836	0.2775
0.94281	0.18764	0.2785
0.942585	0.186443	0.2795
0.942358	0.185256	0.2805
0.942129	0.18409	0.2815
0.9419	0.182929	0.2825
0.941672	0.181763	0.2835
0.941441	0.180608	0.2845
0.941212	0.179453	0.2855
0.940981	0.17831	0.2865
0.940756	0.177182	0.2875
0.940529	0.17604	0.2885
0.9403	0.174932	0.2895
0.940068	0.173821	0.2905
0.939837	0.17272	0.2915
0.939609	0.171611	0.2925
0.93938	0.170529	0.2935
0.939147	0.169438	0.2945
0.938918	0.168362	0.2955
0.938686	0.167272	0.2965
0.938454	0.166205	0.2975
0.938223	0.16514	0.2985
0.937991	0.164091	0.2995
0.937761	0.163046	0.3005
0.937527	0.161996	0.3015
0.937292	0.160963	0.3025
0.93706	0.159916	0.3035
0.936828	0.158875	0.3045
0.936593	0.157865	0.3055
0.936357	0.156848	0.3065
0.936124	0.155851	0.3075
0.935891	0.154849	0.3085
0.935656	0.153872	0.3095
0.93542	0.152888	0.3105
0.935182	0.151918	0.3115
0.934942	0.150956	0.3125
0.934705	0.149996	0.3135
0.934469	0.14904	0.3145
0.934232	0.148082	0.3155
0.933995	0.147138	0.3165
0.933757	0.146212	0.3175
0.933517	0.145279	0.3185
0.933276	0.144359	0.3195
0.933038	0.143435	0.3205
0.9328	0.142521	0.3215
0.932561	0.141626	0.3225
0.932321	0.140732	0.3235
0.932079	0.139839	0.3245
0.931837	0.138959	0.3255
0.931599	0.138086	0.3265
0.931359	0.137216	0.3275
0.93112	0.136344	0.3285
0.930878	0.135481	0.3295
0.930634	0.134632	0.3305
0.930391	0.133788	0.3315
0.930149	0.132956	0.3325
0.929907	0.13212	0.3335
0.929663	0.131296	0.3345
0.92942	0.130473	0.3355
0.929174	0.129669	0.3365
0.92893	0.128863	0.3375
0.928681	0.128067	0.3385
0.928438	0.127283	0.3395
0.928189	0.126508	0.3405
0.927942	0.125729	0.3415
0.927697	0.124957	0.3425
0.92745	0.124197	0.3435
0.927202	0.123433	0.3445
0.926955	0.122692	0.3455
0.926706	0.121955	0.3465
0.926458	0.121219	0.3475
0.926211	0.120492	0.3485
0.925964	0.119787	0.3495
0.925715	0.119084	0.3505
0.925467	0.118361	0.3515
0.925219	0.117671	0.3525
0.924968	0.116981	0.3535
0.924722	0.116289	0.3545
0.924473	0.115603	0.3555
0.924227	0.114923	0.3565
0.923987	0.114247	0.3575
0.923742	0.113584	0.3585
0.923497	0.112933	0.3595
0.923251	0.112283	0.3605
0.923003	0.111634	0.3615
0.922758	0.110994	0.3625
0.922509	0.110371	0.3635
0.922261	0.109762	0.3645
0.922012	0.109139	0.3655
0.921767	0.108523	0.3665
0.921517	0.107925	0.3675
0.921271	0.10732	0.3685
0.921023	0.106738	0.3695
0.920773	0.10616	0.3705
0.920525	0.105586	0.3715
0.920283	0.105018	0.3725
0.920036	0.104462	0.3735
0.919794	0.103907	0.3745
0.919548	0.103356	0.3755
0.919302	0.102812	0.3765
0.919056	0.102269	0.3775
0.918815	0.101731	0.3785
0.918572	0.101207	0.3795
0.918325	0.100689	0.3805
0.918083	0.100173	0.3815
0.917841	0.0996736	0.3825
0.917597	0.0991719	0.3835
0.917355	0.0986736	0.3845
0.917114	0.0981656	0.3855
0.916868	0.097677	0.3865
0.916625	0.0971927	0.3875
0.916383	0.096718	0.3885
0.916137	0.0962524	0.3895
0.915893	0.0957862	0.3905
0.915648	0.0953237	0.3915
0.915406	0.0948721	0.3925
0.915156	0.0944183	0.3935
0.914911	0.0939741	0.3945
0.914663	0.0935377	0.3955
0.914414	0.0930925	0.3965
0.91417	0.0926573	0.3975
0.913923	0.0922322	0.3985
0.913678	0.0918134	0.3995
0.913435	0.0913925	0.4005
0.913188	0.0909684	0.4015
0.912942	0.0905458	0.4025
0.912693	0.0901279	0.4035
0.912446	0.0897288	0.4045
0.912199	0.0893248	0.4055
0.911948	0.0889332	0.4065
0.911703	0.0885449	0.4075
0.911455	0.0881569	0.4085
0.91121	0.0877765	0.4095
0.910964	0.0874004	0.4105
0.910716	0.0870227	0.4115
0.910467	0.0866641	0.4125
0.910215	0.0862994	0.4135
0.909967	0.0859364	0.4145
0.909721	0.0855758	0.4155
0.90947	0.0852188	0.4165
0.909219	0.0848604	0.4175
0.908967	0.0845134	0.4185
0.908716	0.0841625	0.4195
0.908466	0.0838208	0.4205
0.908212	0.0834869	0.4215
0.90796	0.0831405	0.4225
0.907706	0.082809	0.4235
0.90745	0.0824822	0.4245
0.907196	0.0821625	0.4255
0.906937	0.0818375	0.4265
0.90668	0.0815194	0.4275
0.90642	0.0811962	0.4285
0.906165	0.0808832	0.4295
0.905906	0.0805697	0.4305
0.90565	0.0802655	0.4315
0.905391	0.0799532	0.4325
0.905132	0.0796439	0.4335
0.904873	0.0793392	0.4345
0.90461	0.0790394	0.4355
0.904344	0.0787396	0.4365
0.90408	0.0784516	0.4375
0.903815	0.0781588	0.4385
0.903552	0.0778646	0.4395
0.90328	0.0775724	0.4405
0.903009	0.0772938	0.4415
0.902735	0.0770153	0.4425
0.902462	0.076728	0.4435
0.902187	0.0764413	0.4445
0.901909	0.0761602	0.4455
0.901631	0.0758826	0.4465
0.90135	0.0756067	0.4475
0.901072	0.075332	0.4485
0.900787	0.0750559	0.4495
0.900505	0.0747793	0.4505
0.900219	0.0745105	0.4515
0.899932	0.0742366	0.4525
0.899648	0.0739725	0.4535
0.899358	0.0737066	0.4545
0.899068	0.0734481	0.4555
0.89878	0.0731808	0.4565
0.898484	0.0729118	0.4575
0.898188	0.0726542	0.4585
0.897897	0.0723904	0.4595
0.897604	0.0721349	0.4605
0.89731	0.0718752	0.4615
0.89701	0.0716129	0.4625
0.896707	0.0713587	0.4635
0.896405	0.0710984	0.4645
0.896098	0.0708392	0.4655
0.895788	0.0705782	0.4665
0.895481	0.0703181	0.4675
0.895166	0.0700642	0.4685
0.894848	0.069804	0.4695
0.894526	0.0695477	0.4705
0.894203	0.0692968	0.4715
0.893887	0.0690511	0.4725
0.893559	0.0687903	0.4735
0.893233	0.0685416	0.4745
0.892902	0.0682853	0.4755
0.892568	0.0680359	0.4765
0.892237	0.0677846	0.4775
0.891903	0.0675349	0.4785
0.891565	0.0672853	0.4795
0.891222	0.067031	0.4805
0.890879	0.0667779	0.4815
0.890531	0.0665302	0.4825
0.890183	0.0662738	0.4835
0.889837	0.0660218	0.4845
0.889491	0.0657731	0.4855
0.889136	0.0655241	0.4865
0.888786	0.0652753	0.4875
0.888433	0.0650264	0.4885
0.888073	0.0647772	0.4895
0.887713	0.0645231	0.4905
0.887348	0.064275	0.4915
0.886984	0.0640181	0.4925
0.886614	0.0637674	0.4935
0.886249	0.0635243	0.4945
0.885876	0.0632789	0.4955
0.885504	0.0630299	0.4965
0.885128	0.0627813	0.4975
0.884743	0.0625306	0.4985
0.88436	0.0622765	0.4995
0.883977	0.0620253	0.5005
0.883588	0.0617831	0.5015
0.883202	0.0615338	0.5025
0.882813	0.0612795	0.5035
0.882418	0.0610323	0.5045
0.882023	0.06079	0.5055
0.881631	0.0605405	0.5065
0.881233	0.0602905	0.5075
0.880832	0.0600403	0.5085
0.88043	0.0597937	0.5095
0.880025	0.059555	0.5105
0.879623	0.0593169	0.5115
0.879221	0.0590755	0.5125
0.878817	0.0588352	0.5135
0.878413	0.0585917	0.5145
0.878006	0.0583513	0.5155
0.877594	0.058107	0.5165
0.877181	0.0578726	0.5175
0.876771	0.0576327	0.5185
0.876359	0.0573914	0.5195
0.875946	0.0571553	0.5205
0.875529	0.0569237	0.5215
0.875114	0.0566965	0.5225
0.874701	0.0564659	0.5235
0.874283	0.056236	0.5245
0.873865	0.056008	0.5255
0.873437	0.0557774	0.5265
0.873007	0.0555471	0.5275
0.872583	0.0553135	0.5285
0.87215	0.055085	0.5295
0.871715	0.0548547	0.5305
0.871278	0.0546271	0.5315
0.870843	0.0544022	0.5325
0.870403	0.0541748	0.5335
0.869959	0.0539504	0.5345
0.869512	0.0537159	0.5355
0.869064	0.0534879	0.5365
0.868619	0.0532684	0.5375
0.868168	0.0530409	0.5385
0.867713	0.0528189	0.5395
0.867255	0.052586	0.5405
0.866796	0.0523671	0.5415
0.866337	0.0521476	0.5425
0.865876	0.0519202	0.5435
0.86541	0.0516984	0.5445
0.864941	0.0514753	0.5455
0.864472	0.0512517	0.5465
0.864001	0.0510221	0.5475
0.863524	0.0507972	0.5485
0.863045	0.0505806	0.5495
0.862561	0.0503623	0.5505
0.86208	0.0501405	0.5515
0.861588	0.0499269	0.5525
0.861091	0.0497071	0.5535
0.8606	0.0494907	0.5545
0.860103	0.0492706	0.5555
0.859602	0.049047	0.5565
0.859098	0.0488355	0.5575
0.858594	0.0486176	0.5585
0.858084	0.0484019	0.5595
0.857577	0.0481821	0.5605
0.857067	0.0479669	0.5615
0.856545	0.0477485	0.5625
0.856024	0.0475383	0.5635
0.8555	0.0473325	0.5645
0.854974	0.0471226	0.5655
0.854447	0.046918	0.5665
0.853923	0.0467165	0.5675
0.853394	0.0465094	0.5685
0.852863	0.0463025	0.5695
0.852331	0.0460986	0.5705
0.851797	0.0458955	0.5715
0.851253	0.0456985	0.5725
0.850713	0.0454991	0.5735
0.850166	0.0453013	0.5745
0.849613	0.0450945	0.5755
0.849065	0.0448958	0.5765
0.84851	0.0446998	0.5775
0.847945	0.0445041	0.5785
0.847378	0.0443081	0.5795
0.846809	0.0441162	0.5805
0.846237	0.0439241	0.5815
0.845663	0.0437278	0.5825
0.845083	0.0435373	0.5835
0.844501	0.0433497	0.5845
0.843915	0.0431491	0.5855
0.84332	0.0429537	0.5865
0.842715	0.0427658	0.5875
0.842114	0.0425704	0.5885
0.841506	0.0423804	0.5895
0.840892	0.0421867	0.5905
0.840273	0.041997	0.5915
0.839651	0.0418046	0.5925
0.839023	0.041616	0.5935
0.838386	0.0414258	0.5945
0.837744	0.0412355	0.5955
0.837101	0.0410515	0.5965
0.836449	0.0408642	0.5975
0.83579	0.0406792	0.5985
0.835135	0.0404962	0.5995
0.834481	0.0403168	0.6005
0.833815	0.0401284	0.6015
0.833144	0.0399488	0.6025
0.83247	0.0397668	0.6035
0.831794	0.0395833	0.6045
0.831109	0.0393978	0.6055
0.830426	0.0392156	0.6065
0.829735	0.0390405	0.6075
0.829039	0.0388539	0.6085
0.828345	0.038672	0.6095
0.827642	0.0384954	0.6105
0.826933	0.0383224	0.6115
0.826224	0.0381471	0.6125
0.825509	0.0379704	0.6135
0.824791	0.0377984	0.6145
0.824071	0.0376241	0.6155
0.823343	0.0374546	0.6165
0.822604	0.0372775	0.6175
0.821855	0.0371041	0.6185
0.8211	0.0369291	0.6195
0.820335	0.0367582	0.6205
0.81957	0.036584	0.6215
0.818782	0.0364116	0.6225
0.817989	0.0362446	0.6235
0.817193	0.0360769	0.6245
0.816392	0.0359034	0.6255
0.815588	0.0357336	0.6265
0.814771	0.0355641	0.6275
0.813948	0.0353911	0.6285
0.813115	0.035217	0.6295
0.812276	0.0350444	0.6305
0.811431	0.0348756	0.6315
0.810575	0.0347064	0.6325
0.809708	0.0345358	0.6335
0.808836	0.0343642	0.6345
0.807955	0.0341944	0.6355
0.807065	0.0340292	0.6365
0.806174	0.0338579	0.6375
0.805276	0.033689	0.6385
0.804365	0.0335263	0.6395
0.803447	0.0333588	0.6405
0.802517	0.0331962	0.6415
0.801588	0.0330286	0.6425
0.800652	0.0328586	0.6435
0.799708	0.032696	0.6445
0.798744	0.0325304	0.6455
0.79777	0.0323679	0.6465
0.796798	0.0322041	0.6475
0.795813	0.0320468	0.6485
0.794819	0.0318785	0.6495
0.793828	0.0317206	0.6505
0.792818	0.0315554	0.6515
0.791815	0.0313977	0.6525
0.790784	0.0312381	0.6535
0.789753	0.0310768	0.6545
0.788715	0.0309138	0.6555
0.787661	0.030751	0.6565
0.78659	0.0305948	0.6575
0.785508	0.0304272	0.6585
0.784418	0.030262	0.6595
0.783322	0.0300944	0.6605
0.782217	0.0299331	0.6615
0.781104	0.0297697	0.6625
0.77998	0.0296032	0.6635
0.778836	0.02944	0.6645
0.777687	0.0292782	0.6655
0.776527	0.0291174	0.6665
0.775358	0.0289567	0.6675
0.774169	0.0288017	0.6685
0.772964	0.0286389	0.6695
0.77175	0.0284762	0.6705
0.770527	0.028316	0.6715
0.769271	0.0281472	0.6725
0.768013	0.0279822	0.6735
0.766744	0.0278248	0.6745
0.765459	0.0276591	0.6755
0.76416	0.0274946	0.6765
0.762841	0.0273268	0.6775
0.761509	0.0271604	0.6785
0.760177	0.0269997	0.6795
0.75882	0.0268338	0.6805
0.757447	0.0266691	0.6815
0.756068	0.0265043	0.6825
0.754676	0.0263349	0.6835
0.753279	0.0261739	0.6845
0.751867	0.0260116	0.6855
0.750455	0.0258493	0.6865
0.749027	0.0256839	0.6875
0.747606	0.0255242	0.6885
0.746166	0.0253639	0.6895
0.74471	0.0251992	0.6905
0.743247	0.0250375	0.6915
0.741757	0.0248786	0.6925
0.740271	0.024719	0.6935
0.738777	0.0245566	0.6945
0.737262	0.0243934	0.6955
0.735718	0.0242357	0.6965
0.734173	0.0240729	0.6975
0.732617	0.0239172	0.6985
0.731054	0.0237597	0.6995
0.729486	0.0236045	0.7005
0.727912	0.0234424	0.7015
0.726329	0.0232849	0.7025
0.724729	0.0231276	0.7035
0.723117	0.0229685	0.7045
0.721496	0.0228113	0.7055
0.719866	0.0226506	0.7065
0.718213	0.0224902	0.7075
0.716534	0.0223341	0.7085
0.714855	0.0221795	0.7095
0.71316	0.0220182	0.7105
0.711456	0.0218627	0.7115
0.709728	0.0217091	0.7125
0.707984	0.021558	0.7135
0.706218	0.0214031	0.7145
0.704429	0.0212467	0.7155
0.702641	0.0210909	0.7165
0.700826	0.020941	0.7175
0.699	0.0207836	0.7185
0.697159	0.0206349	0.7195
0.695294	0.0204872	0.7205
0.693411	0.0203374	0.7215
0.691509	0.0201833	0.7225
0.689596	0.0200329	0.7235
0.687662	0.0198855	0.7245
0.685717	0.0197369	0.7255
0.683746	0.0195871	0.7265
0.681766	0.0194401	0.7275
0.679754	0.0192858	0.7285
0.67774	0.0191349	0.7295
0.675689	0.0189844	0.7305
0.673622	0.0188336	0.7315
0.671536	0.0186895	0.7325
0.669423	0.0185409	0.7335
0.667308	0.0183937	0.7345
0.665176	0.0182448	0.7355
0.663023	0.0181035	0.7365
0.660864	0.0179531	0.7375
0.658674	0.0178117	0.7385
0.656479	0.0176645	0.7395
0.654281	0.0175244	0.7405
0.652073	0.0173766	0.7415
0.649827	0.0172358	0.7425
0.647576	0.0170959	0.7435
0.645309	0.0169503	0.7445
0.643059	0.0168025	0.7455
0.640792	0.0166597	0.7465
0.638513	0.0165227	0.7475
0.636223	0.0163869	0.7485
0.633914	0.0162487	0.7495
0.631585	0.0161193	0.7505
0.629251	0.0159838	0.7515
0.626908	0.01584	0.7525
0.624555	0.0157056	0.7535
0.622182	0.0155619	0.7545
0.6198	0.0154269	0.7555
0.617419	0.0152954	0.7565
0.615036	0.0151591	0.7575
0.612629	0.0150282	0.7585
0.610203	0.014895	0.7595
0.607734	0.0147621	0.7605
0.605276	0.0146308	0.7615
0.60278	0.0145023	0.7625
0.600285	0.0143713	0.7635
0.597795	0.0142404	0.7645
0.59527	0.0141042	0.7655
0.59273	0.0139756	0.7665
0.590176	0.0138479	0.7675
0.587592	0.0137196	0.7685
0.584984	0.0135935	0.7695
0.582383	0.0134709	0.7705
0.579762	0.013346	0.7715
0.577094	0.0132229	0.7725
0.57442	0.0131	0.7735
0.571732	0.0129766	0.7745
0.569008	0.0128518	0.7755
0.566258	0.0127277	0.7765
0.563499	0.0126026	0.7775
0.56072	0.0124791	0.7785
0.557924	0.0123586	0.7795
0.5551	0.0122376	0.7805
0.55228	0.0121188	0.7815
0.549439	0.0120067	0.7825
0.546574	0.0118894	0.7835
0.54372	0.0117711	0.7845
0.540857	0.0116492	0.7855
0.537991	0.0115335	0.7865
0.535104	0.0114263	0.7875
0.532204	0.0113123	0.7885
0.529299	0.0111972	0.7895
0.526358	0.0110845	0.7905
0.523404	0.0109735	0.7915
0.520424	0.0108618	0.7925
0.517403	0.0107507	0.7935
0.514377	0.010637	0.7945
0.511353	0.0105199	0.7955
0.508304	0.0104103	0.7965
0.505223	0.0102977	0.7975
0.502134	0.0101894	0.7985
0.499012	0.0100824	0.7995
0.495865	0.00997201	0.8005
0.492699	0.00985961	0.8015
0.489503	0.00975102	0.8025
0.486302	0.0096437	0.8035
0.483099	0.00953359	0.8045
0.479879	0.00942678	0.8055
0.476651	0.00932143	0.8065
0.473408	0.00921595	0.8075
0.470161	0.00910609	0.8085
0.466913	0.00900404	0.8095
0.463622	0.00890078	0.8105
0.460346	0.00879626	0.8115
0.457048	0.00869535	0.8125
0.453731	0.00859343	0.8135
0.450407	0.00849112	0.8145
0.447085	0.00839244	0.8155
0.443758	0.00829312	0.8165
0.440465	0.0081891	0.8175
0.43717	0.00808591	0.8185
0.433883	0.00798621	0.8195
0.430584	0.00788734	0.8205
0.427268	0.00778706	0.8215
0.42396	0.00768724	0.8225
0.420655	0.00759211	0.8235
0.417352	0.00749406	0.8245
0.414074	0.00739601	0.8255
0.410797	0.00730101	0.8265
0.407498	0.00720684	0.8275
0.404227	0.00710739	0.8285
0.400962	0.00701004	0.8295
0.397651	0.00691345	0.8305
0.394328	0.0068208	0.8315
0.390977	0.00672434	0.8325
0.387631	0.00662864	0.8335
0.384261	0.00652837	0.8345
0.380883	0.00642981	0.8355
0.37749	0.00633361	0.8365
0.374059	0.00624032	0.8375
0.370616	0.0061464	0.8385
0.367162	0.00604772	0.8395
0.363628	0.00594865	0.8405
0.360065	0.00585219	0.8415
0.356485	0.00575401	0.8425
0.352896	0.00566016	0.8435
0.34931	0.00556008	0.8445
0.345704	0.00546247	0.8455
0.342045	0.00536233	0.8465
0.338391	0.00526307	0.8475
0.334702	0.00516382	0.8485
0.330942	0.00506291	0.8495
0.327163	0.00496511	0.8505
0.323306	0.00486135	0.8515
0.319405	0.00475956	0.8525
0.31546	0.0046542	0.8535
0.311448	0.00455292	0.8545
0.307372	0.00444852	0.8555
0.303266	0.0043445	0.8565
0.299092	0.00424321	0.8575
0.294874	0.0041385	0.8585
0.290611	0.00403733	0.8595
0.286331	0.00393573	0.8605
0.282004	0.00382974	0.8615
0.277679	0.00372674	0.8625
0.273325	0.00362266	0.8635
0.26896	0.00351871	0.8645
0.264605	0.00341024	0.8655
0.260245	0.00330686	0.8665
0.255864	0.00320119	0.8675
0.25148	0.00309685	0.8685
0.247148	0.00299195	0.8695
0.242873	0.00288571	0.8705
0.238661	0.00279312	0.8715
0.234433	0.00269501	0.8725
0.230254	0.00260128	0.8735
0.226083	0.00250316	0.8745
0.221988	0.00240727	0.8755
0.217966	0.00231278	0.8765
0.213976	0.00222045	0.8775
0.21007	0.00213008	0.8785
0.206174	0.0020401	0.8795
0.202291	0.00194777	0.8805
0.198452	0.00186204	0.8815
0.194632	0.00178285	0.8825
0.19089	0.00170233	0.8835
0.187182	0.00162104	0.8845
0.183553	0.00154008	0.8855
0.179952	0.00146197	0.8865
0.176399	0.00138976	0.8875
0.172925	0.00131705	0.8885
0.169512	0.00124841	0.8895
0.16622	0.00118395	0.8905
0.163034	0.00112705	0.8915
0.15997	0.00107123	0.8925
0.157132	0.00101802	0.8935
0.154436	0.000966072	0.8945
0.151872	0.000916032	0.8955
0.149494	0.000868151	0.8965
0.147207	0.000823825	0.8975
0.145013	0.000784263	0.8985
0.142963	0.000745717	0.8995
0.141054	0.000709393	0.9005
0.139225	0.000678721	0.9015
0.137491	0.000646398	0.9025
0.135888	0.000616488	0.9035
0.134347	0.000588801	0.9045
0.132892	0.000559462	0.9055
0.131502	0.000531711	0.9065
0.13016	0.000506755	0.9075
0.12887	0.000484211	0.9085
0.127627	0.000462112	0.9095
0.126442	0.000440584	0.9105
0.125288	0.000419882	0.9115
0.124144	0.000401847	0.9125
0.123027	0.000384257	0.9135
0.1219	0.000366222	0.9145
0.120791	0.000347235	0.9155
0.119671	0.00032793	0.9165
0.118532	0.000312118	0.9175
0.117387	0.000296305	0.9185
0.116223	0.000281636	0.9195
0.115034	0.000266522	0.9205
0.113825	0.000252171	0.9215
0.112577	0.000238327	0.9225
0.111309	0.000225753	0.9235
0.110013	0.000212545	0.9245
0.108686	0.000199654	0.9255
0.107337	0.000187969	0.9265
0.10596	0.000176539	0.9275
0.104554	0.000166886	0.9285
0.103114	0.000156472	0.9295
0.101644	0.000146692	0.9305
0.100147	0.000137675	0.9315
0.09861	0.000127197	0.9325
0.0970499	0.000118624	0.9335
0.0954595	0.000109416	0.9345
0.0938217	0.000102938	0.9355
0.0921545	9.56991e-05	0.9365
0.090444	8.89043e-05	0.9375
0.0887175	8.28715e-05	0.9385
0.086931	7.75373e-05	0.9395
0.0851039	7.233e-05	0.9405
0.0832421	6.68052e-05	0.9415
0.0813158	6.0963e-05	0.9425
0.0793624	5.58827e-05	0.9435
0.0773563	5.10565e-05	0.9445
0.0752937	4.71828e-05	0.9455
0.0731737	4.31186e-05	0.9465
0.0709804	3.90544e-05	0.9475
0.0687203	3.55617e-05	0.9485
0.0664318	3.28946e-05	0.9495
0.0640668	3.04815e-05	0.9505
0.0616225	2.80049e-05	0.9515
0.059107	2.51472e-05	0.9525
0.0565196	2.36866e-05	0.9535
0.0538685	2.1337e-05	0.9545
0.0511669	1.94319e-05	0.9555
0.0483832	1.73363e-05	0.9565
0.0455346	1.53042e-05	0.9575
0.042637	1.37167e-05	0.9585
0.0397142	1.21926e-05	0.9595
0.0367916	1.11765e-05	0.9605
0.0338977	9.71597e-06	0.9615
0.0310133	8.63642e-06	0.9625
0.0281719	6.92184e-06	0.9635
0.0253879	6.2868e-06	0.9645
0.0227218	4.95324e-06	0.9655
0.0201454	4.38171e-06	0.9665
0.0176915	3.81018e-06	0.9675
0.0153966	3.30216e-06	0.9685
0.0132433	2.92114e-06	0.9695
0.0112364	2.54012e-06	0.9705
0.0093771	2.1591e-06	0.9715
0.00766533	8.89043e-07	0.9725
0.00613384	6.98534e-07	0.9735
0.00480869	4.44522e-07	0.9745
0.00369721	4.44522e-07	0.9755
0.00276939	4.44522e-07	0.9765
0.00204649	3.81018e-07	0.9775
0.00150376	3.81018e-07	0.9785
0.00110518	3.17515e-07	0.9795
0.000816401	3.17515e-07	0.9805
0.000615292	2.54012e-07	0.9815
0.000487435	1.27006e-07	0.9825
0.000397717	0	0.9835
0.000330786	0	0.9845
0.000273112	0	0.9855
0.000215663	0	0.9865
0.000162437	0	0.9875
0.000120309	0	0.9885
7.97459e-05	0	0.9895
4.85103e-05	0	0.9905
2.76457e-05	0	0.9915
1.54951e-05	0	0.9925
8.62201e-06	0	0.9935
1.5853e-06	0	0.9945
1.12505e-07	0	0.9955
3.06833e-08	0	0.9965
2.04555e-08	0	0.9985
0	0	Inf

## Sheet: Figure 4f
Fig. 4 | Experimental analysis of five techniques.
f. The averaged ROC of applying the classifier to labeled data taken from 12 cfDNA sequencing samples of 6 metastatic prostate cancer patients.
TPR	FPR	threshold
1	1	-Inf
1	1	0.0075
1	0.999994	0.0085
1	0.999979	0.0095
1	0.999899	0.0105
0.999999	0.999703	0.0115
0.999998	0.999389	0.0125
0.999997	0.998965	0.0135
0.999995	0.9984	0.0145
0.999989	0.997395	0.0155
0.999977	0.99586	0.0165
0.999963	0.994227	0.0175
0.999948	0.992144	0.0185
0.999927	0.989479	0.0195
0.999899	0.986708	0.0205
0.999857	0.983504	0.0215
0.999808	0.979979	0.0225
0.999757	0.976335	0.0235
0.999707	0.972827	0.0245
0.999655	0.969405	0.0255
0.999597	0.965961	0.0265
0.999536	0.962415	0.0275
0.999462	0.95867	0.0285
0.999381	0.954879	0.0295
0.999298	0.951144	0.0305
0.999214	0.947243	0.0315
0.999118	0.943141	0.0325
0.999002	0.938331	0.0335
0.998862	0.931799	0.0345
0.998663	0.922562	0.0355
0.998415	0.912762	0.0365
0.998146	0.903113	0.0375
0.997883	0.89441	0.0385
0.997644	0.886588	0.0395
0.997413	0.879217	0.0405
0.997186	0.871697	0.0415
0.996943	0.863947	0.0425
0.996689	0.856498	0.0435
0.996423	0.849704	0.0445
0.996141	0.842979	0.0455
0.995862	0.836273	0.0465
0.995596	0.829512	0.0475
0.995327	0.823057	0.0485
0.99506	0.816939	0.0495
0.994802	0.811111	0.0505
0.994549	0.805423	0.0515
0.994306	0.800075	0.0525
0.99408	0.795041	0.0535
0.993858	0.790264	0.0545
0.993639	0.785639	0.0555
0.993421	0.781133	0.0565
0.993191	0.776639	0.0575
0.992957	0.772248	0.0585
0.99273	0.768044	0.0595
0.992502	0.763797	0.0605
0.99227	0.759667	0.0615
0.992045	0.755571	0.0625
0.991827	0.751539	0.0635
0.991612	0.747493	0.0645
0.9914	0.743447	0.0655
0.99119	0.739511	0.0665
0.990977	0.735408	0.0675
0.990766	0.731427	0.0685
0.990563	0.727468	0.0695
0.990358	0.723577	0.0705
0.990156	0.719712	0.0715
0.989955	0.715871	0.0725
0.989756	0.712038	0.0735
0.989558	0.708265	0.0745
0.989364	0.704511	0.0755
0.98917	0.700753	0.0765
0.988982	0.696945	0.0775
0.988786	0.693302	0.0785
0.98859	0.68952	0.0795
0.988397	0.685732	0.0805
0.988202	0.682016	0.0815
0.988006	0.678294	0.0825
0.987814	0.674609	0.0835
0.987619	0.670834	0.0845
0.987419	0.667074	0.0855
0.987216	0.663283	0.0865
0.987016	0.659582	0.0875
0.986807	0.655736	0.0885
0.986599	0.651989	0.0895
0.986391	0.648147	0.0905
0.98618	0.644348	0.0915
0.985965	0.640543	0.0925
0.985752	0.636826	0.0935
0.985536	0.633104	0.0945
0.985318	0.62934	0.0955
0.9851	0.625585	0.0965
0.984878	0.621796	0.0975
0.984656	0.618049	0.0985
0.984431	0.614363	0.0995
0.984201	0.610601	0.1005
0.983973	0.606936	0.1015
0.983746	0.603245	0.1025
0.98352	0.599497	0.1035
0.983294	0.595812	0.1045
0.983067	0.592105	0.1055
0.982839	0.588491	0.1065
0.982617	0.584763	0.1075
0.982389	0.581114	0.1085
0.98216	0.577413	0.1095
0.981935	0.573726	0.1105
0.981714	0.570084	0.1115
0.98149	0.566469	0.1125
0.981265	0.562751	0.1135
0.981041	0.559144	0.1145
0.980815	0.555663	0.1155
0.98059	0.552095	0.1165
0.980365	0.54863	0.1175
0.980143	0.545073	0.1185
0.979917	0.541578	0.1195
0.979689	0.538143	0.1205
0.979461	0.534724	0.1215
0.979232	0.531345	0.1225
0.979007	0.52795	0.1235
0.978777	0.524656	0.1245
0.978548	0.521397	0.1255
0.978316	0.518163	0.1265
0.978084	0.514969	0.1275
0.977849	0.511806	0.1285
0.977615	0.5087	0.1295
0.977379	0.505599	0.1305
0.977138	0.502554	0.1315
0.976902	0.499547	0.1325
0.976669	0.496507	0.1335
0.976428	0.493426	0.1345
0.976183	0.490452	0.1355
0.975944	0.487545	0.1365
0.9757	0.484609	0.1375
0.975452	0.481761	0.1385
0.975203	0.478926	0.1395
0.974954	0.476099	0.1405
0.974703	0.473301	0.1415
0.974456	0.47056	0.1425
0.974207	0.467823	0.1435
0.973957	0.465118	0.1445
0.973704	0.462431	0.1455
0.973449	0.459795	0.1465
0.973193	0.457079	0.1475
0.972939	0.454456	0.1485
0.972685	0.451845	0.1495
0.972429	0.449319	0.1505
0.972173	0.446745	0.1515
0.971914	0.444203	0.1525
0.971653	0.441726	0.1535
0.971391	0.43929	0.1545
0.971126	0.436777	0.1555
0.970861	0.434232	0.1565
0.970596	0.431782	0.1575
0.970332	0.429349	0.1585
0.970067	0.427016	0.1595
0.969802	0.424633	0.1605
0.969536	0.422236	0.1615
0.969267	0.41994	0.1625
0.969001	0.41763	0.1635
0.968733	0.415319	0.1645
0.968467	0.413006	0.1655
0.968198	0.410748	0.1665
0.967927	0.408406	0.1675
0.967658	0.406142	0.1685
0.967386	0.40383	0.1695
0.967112	0.401608	0.1705
0.966839	0.399402	0.1715
0.966571	0.397193	0.1725
0.966301	0.394997	0.1735
0.966029	0.392826	0.1745
0.965761	0.390708	0.1755
0.965489	0.388576	0.1765
0.965215	0.386449	0.1775
0.964947	0.384334	0.1785
0.964681	0.382178	0.1795
0.964416	0.380098	0.1805
0.964147	0.37803	0.1815
0.963877	0.37594	0.1825
0.963603	0.3739	0.1835
0.963336	0.371902	0.1845
0.96307	0.369908	0.1855
0.9628	0.367942	0.1865
0.962529	0.366015	0.1875
0.962259	0.36406	0.1885
0.96199	0.36215	0.1895
0.961723	0.360189	0.1905
0.961452	0.358288	0.1915
0.961181	0.356354	0.1925
0.960915	0.354475	0.1935
0.960651	0.352582	0.1945
0.960387	0.350686	0.1955
0.960121	0.348843	0.1965
0.959855	0.346967	0.1975
0.959592	0.345129	0.1985
0.959327	0.343296	0.1995
0.959059	0.341507	0.2005
0.958794	0.339757	0.2015
0.958528	0.337998	0.2025
0.958263	0.336205	0.2035
0.958002	0.334435	0.2045
0.957742	0.332736	0.2055
0.95748	0.33103	0.2065
0.957219	0.329319	0.2075
0.956954	0.327621	0.2085
0.956692	0.325959	0.2095
0.956435	0.32429	0.2105
0.956178	0.322625	0.2115
0.95592	0.32101	0.2125
0.95566	0.319351	0.2135
0.955405	0.31775	0.2145
0.955148	0.316183	0.2155
0.954888	0.314633	0.2165
0.954631	0.313033	0.2175
0.954376	0.311458	0.2185
0.95412	0.309844	0.2195
0.953861	0.30821	0.2205
0.953612	0.306662	0.2215
0.953358	0.305136	0.2225
0.953102	0.303603	0.2235
0.95285	0.302071	0.2245
0.952601	0.300528	0.2255
0.952352	0.298982	0.2265
0.952099	0.29748	0.2275
0.951847	0.295972	0.2285
0.951597	0.294488	0.2295
0.951346	0.293053	0.2305
0.951096	0.291559	0.2315
0.950844	0.290054	0.2325
0.950595	0.288577	0.2335
0.950343	0.287156	0.2345
0.950092	0.285722	0.2355
0.949847	0.284325	0.2365
0.949599	0.28291	0.2375
0.949353	0.281561	0.2385
0.949104	0.280186	0.2395
0.948856	0.278742	0.2405
0.948609	0.277352	0.2415
0.948364	0.275981	0.2425
0.948119	0.274613	0.2435
0.947867	0.273266	0.2445
0.947619	0.271925	0.2455
0.947374	0.270631	0.2465
0.947128	0.269329	0.2475
0.946884	0.268006	0.2485
0.946643	0.266733	0.2495
0.946398	0.265406	0.2505
0.946156	0.264145	0.2515
0.945913	0.262891	0.2525
0.94567	0.261662	0.2535
0.945422	0.260365	0.2545
0.945178	0.259097	0.2555
0.944934	0.257839	0.2565
0.944691	0.256591	0.2575
0.944448	0.255337	0.2585
0.944209	0.254099	0.2595
0.943967	0.252852	0.2605
0.943724	0.251603	0.2615
0.94348	0.250383	0.2625
0.943243	0.249159	0.2635
0.943004	0.247898	0.2645
0.942766	0.246706	0.2655
0.942523	0.245493	0.2665
0.94228	0.244303	0.2675
0.942036	0.243095	0.2685
0.941793	0.241922	0.2695
0.941551	0.24069	0.2705
0.941307	0.23951	0.2715
0.941066	0.238317	0.2725
0.940829	0.237204	0.2735
0.940591	0.236043	0.2745
0.940353	0.234855	0.2755
0.940115	0.233755	0.2765
0.939872	0.232578	0.2775
0.939626	0.231461	0.2785
0.939381	0.230331	0.2795
0.939143	0.229208	0.2805
0.9389	0.22805	0.2815
0.938658	0.226964	0.2825
0.938416	0.225843	0.2835
0.938175	0.224768	0.2845
0.93793	0.223701	0.2855
0.93769	0.222603	0.2865
0.937447	0.221534	0.2875
0.937201	0.220469	0.2885
0.936955	0.21938	0.2895
0.93671	0.218287	0.2905
0.936462	0.217221	0.2915
0.93621	0.216163	0.2925
0.935963	0.215099	0.2935
0.93572	0.214022	0.2945
0.935474	0.212962	0.2955
0.935233	0.211922	0.2965
0.934986	0.210874	0.2975
0.934739	0.209843	0.2985
0.934498	0.208797	0.2995
0.93425	0.207742	0.3005
0.934003	0.206728	0.3015
0.933756	0.205654	0.3025
0.933512	0.204639	0.3035
0.93326	0.203635	0.3045
0.933011	0.202664	0.3055
0.932763	0.201687	0.3065
0.932515	0.200706	0.3075
0.932266	0.199718	0.3085
0.932017	0.198732	0.3095
0.931773	0.197757	0.3105
0.931524	0.196777	0.3115
0.931273	0.195755	0.3125
0.931023	0.194805	0.3135
0.930775	0.193833	0.3145
0.930524	0.192866	0.3155
0.93027	0.191943	0.3165
0.930017	0.19102	0.3175
0.929766	0.190117	0.3185
0.929516	0.189214	0.3195
0.929262	0.188301	0.3205
0.929013	0.187357	0.3215
0.928761	0.186472	0.3225
0.928502	0.185569	0.3235
0.928248	0.184639	0.3245
0.927992	0.18373	0.3255
0.927736	0.182856	0.3265
0.92748	0.181986	0.3275
0.927228	0.18107	0.3285
0.926973	0.180199	0.3295
0.926717	0.179318	0.3305
0.926461	0.178459	0.3315
0.926211	0.177564	0.3325
0.925953	0.176692	0.3335
0.925697	0.175834	0.3345
0.92544	0.174987	0.3355
0.925183	0.174154	0.3365
0.924926	0.173289	0.3375
0.92467	0.172472	0.3385
0.924416	0.17165	0.3395
0.924156	0.170869	0.3405
0.923899	0.170058	0.3415
0.923641	0.169225	0.3425
0.92339	0.168438	0.3435
0.923131	0.167633	0.3445
0.922872	0.166884	0.3455
0.92261	0.166108	0.3465
0.922351	0.165303	0.3475
0.922093	0.164521	0.3485
0.921831	0.163767	0.3495
0.921567	0.163026	0.3505
0.92131	0.162299	0.3515
0.921049	0.161569	0.3525
0.920792	0.160815	0.3535
0.920536	0.160072	0.3545
0.920274	0.159361	0.3555
0.920024	0.158649	0.3565
0.919767	0.157946	0.3575
0.919511	0.157236	0.3585
0.919258	0.156554	0.3595
0.919003	0.155872	0.3605
0.918743	0.155188	0.3615
0.918493	0.154536	0.3625
0.918239	0.153873	0.3635
0.917984	0.15321	0.3645
0.917723	0.152536	0.3655
0.917467	0.151871	0.3665
0.917214	0.151223	0.3675
0.916963	0.150588	0.3685
0.916708	0.149952	0.3695
0.916453	0.149364	0.3705
0.916201	0.148725	0.3715
0.915942	0.148097	0.3725
0.915688	0.147509	0.3735
0.915436	0.146922	0.3745
0.915183	0.146328	0.3755
0.914932	0.145719	0.3765
0.914679	0.145126	0.3775
0.914428	0.14453	0.3785
0.914173	0.14396	0.3795
0.913922	0.143383	0.3805
0.913673	0.142829	0.3815
0.913421	0.142284	0.3825
0.913173	0.141725	0.3835
0.912927	0.141191	0.3845
0.912676	0.14063	0.3855
0.912426	0.140092	0.3865
0.912173	0.139555	0.3875
0.911923	0.139028	0.3885
0.911668	0.138498	0.3895
0.911421	0.13802	0.3905
0.911171	0.137506	0.3915
0.910924	0.137007	0.3925
0.910668	0.136509	0.3935
0.910422	0.136023	0.3945
0.910179	0.135542	0.3955
0.909931	0.13507	0.3965
0.909684	0.134608	0.3975
0.909433	0.134152	0.3985
0.909184	0.133689	0.3995
0.908929	0.133225	0.4005
0.908686	0.132776	0.4015
0.908437	0.132308	0.4025
0.908187	0.131848	0.4035
0.907941	0.131376	0.4045
0.907695	0.130916	0.4055
0.907448	0.130481	0.4065
0.907193	0.130022	0.4075
0.906942	0.129599	0.4085
0.906688	0.12917	0.4095
0.906437	0.128747	0.4105
0.906189	0.128319	0.4115
0.905942	0.127923	0.4125
0.905689	0.127521	0.4135
0.905439	0.127117	0.4145
0.905189	0.126694	0.4155
0.904937	0.126295	0.4165
0.904684	0.125894	0.4175
0.904429	0.125511	0.4185
0.904178	0.125151	0.4195
0.903921	0.124757	0.4205
0.903663	0.124395	0.4215
0.903404	0.124043	0.4225
0.903144	0.123681	0.4235
0.902886	0.123324	0.4245
0.902625	0.122966	0.4255
0.902363	0.122602	0.4265
0.902101	0.122237	0.4275
0.901841	0.121881	0.4285
0.901578	0.121539	0.4295
0.901312	0.121174	0.4305
0.90105	0.120829	0.4315
0.900787	0.120493	0.4325
0.900527	0.120151	0.4335
0.90026	0.119779	0.4345
0.899991	0.119441	0.4355
0.899723	0.119109	0.4365
0.899451	0.118794	0.4375
0.899181	0.118453	0.4385
0.898908	0.118132	0.4395
0.898642	0.117806	0.4405
0.898364	0.117493	0.4415
0.898087	0.117157	0.4425
0.89781	0.116853	0.4435
0.897536	0.116542	0.4445
0.897251	0.116206	0.4455
0.896967	0.115892	0.4465
0.896685	0.115568	0.4475
0.896399	0.11526	0.4485
0.896117	0.114966	0.4495
0.895826	0.114673	0.4505
0.895539	0.114367	0.4515
0.89525	0.114055	0.4525
0.894962	0.113756	0.4535
0.894672	0.11345	0.4545
0.894385	0.113159	0.4555
0.894094	0.112865	0.4565
0.893801	0.112557	0.4575
0.893505	0.112255	0.4585
0.893204	0.11194	0.4595
0.89291	0.111645	0.4605
0.892616	0.111365	0.4615
0.892316	0.111065	0.4625
0.892017	0.11077	0.4635
0.891712	0.110481	0.4645
0.891398	0.110187	0.4655
0.89108	0.109894	0.4665
0.890767	0.10962	0.4675
0.890456	0.109334	0.4685
0.890137	0.10903	0.4695
0.889816	0.108721	0.4705
0.889499	0.108397	0.4715
0.88918	0.108098	0.4725
0.888857	0.107783	0.4735
0.888527	0.107488	0.4745
0.888197	0.107165	0.4755
0.887863	0.106856	0.4765
0.887526	0.106566	0.4775
0.887184	0.106241	0.4785
0.886834	0.105951	0.4795
0.88648	0.105628	0.4805
0.886137	0.105296	0.4815
0.885791	0.104979	0.4825
0.885451	0.104669	0.4835
0.885103	0.104374	0.4845
0.884747	0.104079	0.4855
0.884388	0.103768	0.4865
0.884022	0.103447	0.4875
0.883665	0.103128	0.4885
0.883296	0.102829	0.4895
0.882936	0.102486	0.4905
0.882568	0.10217	0.4915
0.882202	0.101855	0.4925
0.881834	0.101537	0.4935
0.881466	0.101211	0.4945
0.881089	0.100885	0.4955
0.880716	0.100559	0.4965
0.88034	0.100232	0.4975
0.879949	0.0999061	0.4985
0.879562	0.0995684	0.4995
0.87918	0.099232	0.5005
0.878789	0.0988753	0.5015
0.878395	0.0985342	0.5025
0.877999	0.0982097	0.5035
0.877606	0.0978758	0.5045
0.877207	0.0975445	0.5055
0.876803	0.097214	0.5065
0.876406	0.0968729	0.5075
0.875998	0.0965238	0.5085
0.875597	0.0961891	0.5095
0.875191	0.0958577	0.5105
0.874785	0.0955573	0.5115
0.874369	0.0952187	0.5125
0.873954	0.0949068	0.5135
0.873543	0.0946017	0.5145
0.873131	0.0942936	0.5155
0.872705	0.093958	0.5165
0.87228	0.093625	0.5175
0.871863	0.0933131	0.5185
0.871444	0.0930084	0.5195
0.871018	0.092724	0.5205
0.870593	0.0924252	0.5215
0.870169	0.0921306	0.5225
0.869746	0.0918136	0.5235
0.86932	0.0915165	0.5245
0.868888	0.091219	0.5255
0.868452	0.0909147	0.5265
0.868012	0.0906032	0.5275
0.867569	0.0902956	0.5285
0.867132	0.0900039	0.5295
0.866691	0.0897089	0.5305
0.866241	0.0894232	0.5315
0.865794	0.0891147	0.5325
0.865338	0.0888109	0.5335
0.86489	0.0885214	0.5345
0.864433	0.0882407	0.5355
0.863973	0.087966	0.5365
0.863506	0.0876753	0.5375
0.863035	0.0873849	0.5385
0.862567	0.0870789	0.5395
0.862104	0.086781	0.5405
0.861632	0.0864982	0.5415
0.861156	0.0862126	0.5425
0.860672	0.0859239	0.5435
0.860186	0.0856441	0.5445
0.859697	0.0853614	0.5455
0.859208	0.0850761	0.5465
0.858715	0.0847968	0.5475
0.858217	0.0845073	0.5485
0.857724	0.084222	0.5495
0.857222	0.0839422	0.5505
0.856713	0.0836557	0.5515
0.8562	0.0833839	0.5525
0.855689	0.0830826	0.5535
0.855171	0.0828265	0.5545
0.854655	0.082556	0.5555
0.854135	0.0822935	0.5565
0.853608	0.0820167	0.5575
0.853078	0.0817293	0.5585
0.852542	0.0814707	0.5595
0.852004	0.0812103	0.5605
0.851471	0.0809538	0.5615
0.850933	0.0807087	0.5625
0.850383	0.0804741	0.5635
0.849834	0.0802019	0.5645
0.849289	0.0799374	0.5655
0.848725	0.0796792	0.5665
0.84817	0.0794176	0.5675
0.847617	0.0791631	0.5685
0.847063	0.0789019	0.5695
0.846501	0.0786399	0.5705
0.845934	0.0783982	0.5715
0.845356	0.0781518	0.5725
0.844777	0.0778868	0.5735
0.844212	0.0776248	0.5745
0.843624	0.0773619	0.5755
0.843036	0.0771138	0.5765
0.84245	0.0768628	0.5775
0.841857	0.0766117	0.5785
0.841257	0.0763476	0.5795
0.840651	0.0760953	0.5805
0.840041	0.0758345	0.5815
0.839434	0.0755767	0.5825
0.838813	0.0753269	0.5835
0.83819	0.0750666	0.5845
0.83757	0.0748202	0.5855
0.836941	0.0745764	0.5865
0.836303	0.0743186	0.5875
0.83567	0.0740633	0.5885
0.835027	0.0738038	0.5895
0.834376	0.0735367	0.5905
0.833712	0.0732806	0.5915
0.833061	0.0730338	0.5925
0.832392	0.0727671	0.5935
0.831717	0.0725097	0.5945
0.831034	0.0722566	0.5955
0.830351	0.0720114	0.5965
0.829659	0.0717439	0.5975
0.82897	0.0715089	0.5985
0.82827	0.0712486	0.5995
0.82757	0.0710102	0.6005
0.826865	0.0707841	0.6015
0.826164	0.0705428	0.6025
0.825446	0.0703087	0.6035
0.824716	0.0700914	0.6045
0.823993	0.0698434	0.6055
0.823265	0.0696227	0.6065
0.822526	0.0694199	0.6075
0.821784	0.0691765	0.6085
0.821028	0.0689427	0.6095
0.820262	0.0687137	0.6105
0.81951	0.0684825	0.6115
0.818747	0.0682657	0.6125
0.817975	0.0680409	0.6135
0.817205	0.0678287	0.6145
0.816415	0.0676102	0.6155
0.815621	0.0673862	0.6165
0.814822	0.0671753	0.6175
0.814017	0.0669471	0.6185
0.813198	0.0667197	0.6195
0.812379	0.0664932	0.6205
0.811542	0.0662789	0.6215
0.810695	0.0660748	0.6225
0.809853	0.0658635	0.6235
0.808993	0.0656331	0.6245
0.808126	0.0653965	0.6255
0.807254	0.065189	0.6265
0.806366	0.0649595	0.6275
0.805466	0.0647253	0.6285
0.804568	0.0645005	0.6295
0.803663	0.0642829	0.6305
0.802756	0.0640508	0.6315
0.801833	0.0638382	0.6325
0.800896	0.0636075	0.6335
0.799935	0.0633894	0.6345
0.798979	0.0631747	0.6355
0.798009	0.0629571	0.6365
0.797047	0.0627225	0.6375
0.796068	0.0624951	0.6385
0.795085	0.0622766	0.6395
0.794091	0.0620467	0.6405
0.793085	0.0618401	0.6415
0.792077	0.0616186	0.6425
0.791061	0.0614005	0.6435
0.790025	0.0611774	0.6445
0.78898	0.0609686	0.6455
0.787933	0.0607298	0.6465
0.786868	0.0605185	0.6475
0.785792	0.0603131	0.6485
0.784707	0.0600828	0.6495
0.783621	0.0598727	0.6505
0.782511	0.059661	0.6515
0.781411	0.0594548	0.6525
0.780297	0.0592388	0.6535
0.779166	0.0590021	0.6545
0.778016	0.0587933	0.6555
0.776867	0.0585799	0.6565
0.775709	0.0583678	0.6575
0.774538	0.0581497	0.6585
0.773338	0.0579299	0.6595
0.772139	0.057703	0.6605
0.770925	0.0574828	0.6615
0.769701	0.0572596	0.6625
0.768476	0.0570327	0.6635
0.76722	0.0568024	0.6645
0.765959	0.0565767	0.6655
0.764686	0.0563514	0.6665
0.763396	0.0561054	0.6675
0.762081	0.0558679	0.6685
0.760775	0.0556503	0.6695
0.759421	0.0554098	0.6705
0.758071	0.0551647	0.6715
0.756698	0.0549348	0.6725
0.755315	0.0546922	0.6735
0.753902	0.0544369	0.6745
0.75248	0.0542057	0.6755
0.751049	0.0539433	0.6765
0.749592	0.0536859	0.6775
0.74814	0.0534446	0.6785
0.746682	0.0531724	0.6795
0.745209	0.0529277	0.6805
0.743725	0.0526669	0.6815
0.742229	0.0524075	0.6825
0.740716	0.0521425	0.6835
0.739169	0.0518787	0.6845
0.73763	0.0516353	0.6855
0.736099	0.0513881	0.6865
0.734552	0.0511476	0.6875
0.732982	0.0508995	0.6885
0.7314	0.0506459	0.6895
0.729815	0.0504017	0.6905
0.728223	0.0501625	0.6915
0.726618	0.0499275	0.6925
0.725	0.0496785	0.6935
0.723367	0.0494478	0.6945
0.721736	0.0492006	0.6955
0.720081	0.0489554	0.6965
0.718417	0.0487158	0.6975
0.716746	0.0484732	0.6985
0.715082	0.0482374	0.6995
0.713395	0.0479956	0.7005
0.711708	0.0477788	0.7015
0.709991	0.0475312	0.7025
0.708272	0.0473123	0.7035
0.70655	0.0470697	0.7045
0.704812	0.0468275	0.7055
0.703034	0.046587	0.7065
0.701254	0.0463482	0.7075
0.699455	0.0461188	0.7085
0.697651	0.0458715	0.7095
0.695829	0.0456353	0.7105
0.694003	0.0453918	0.7115
0.692144	0.0451395	0.7125
0.690263	0.0448991	0.7135
0.688368	0.0446387	0.7145
0.686468	0.0443902	0.7155
0.684519	0.0441476	0.7165
0.682564	0.0438831	0.7175
0.680591	0.0436088	0.7185
0.678595	0.0433463	0.7195
0.676607	0.0430704	0.7205
0.674595	0.0427948	0.7215
0.672558	0.0425256	0.7225
0.670502	0.0422479	0.7235
0.668437	0.0419681	0.7245
0.666379	0.0416909	0.7255
0.664241	0.0414022	0.7265
0.662107	0.0411351	0.7275
0.659959	0.0408702	0.7285
0.657792	0.0405836	0.7295
0.65562	0.0403034	0.7305
0.653416	0.0400139	0.7315
0.651211	0.0397269	0.7325
0.649002	0.0394455	0.7335
0.646765	0.039156	0.7345
0.644509	0.0388716	0.7355
0.642222	0.0385766	0.7365
0.639957	0.038298	0.7375
0.637647	0.0380229	0.7385
0.635295	0.0377224	0.7395
0.632965	0.0374448	0.7405
0.630643	0.0371388	0.7415
0.628266	0.0368569	0.7425
0.625891	0.036578	0.7435
0.623513	0.0362699	0.7445
0.621161	0.0359939	0.7455
0.618795	0.0356942	0.7465
0.616394	0.0354145	0.7475
0.614001	0.0351499	0.7485
0.611578	0.0348659	0.7495
0.609158	0.0345743	0.7505
0.606721	0.0342856	0.7515
0.604249	0.0339949	0.7525
0.601755	0.0337235	0.7535
0.5993	0.0334243	0.7545
0.596838	0.0331572	0.7555
0.594346	0.0328681	0.7565
0.591849	0.0325714	0.7575
0.589328	0.0323001	0.7585
0.586793	0.032017	0.7595
0.584236	0.0317321	0.7605
0.58164	0.0314671	0.7615
0.579061	0.0311928	0.7625
0.576453	0.0308902	0.7635
0.573845	0.0306113	0.7645
0.57123	0.0303611	0.7655
0.5686	0.0300843	0.7665
0.565959	0.0298278	0.7675
0.563296	0.0295501	0.7685
0.560622	0.0292864	0.7695
0.557935	0.0290269	0.7705
0.555242	0.0287327	0.7715
0.552525	0.0284525	0.7725
0.549773	0.0281791	0.7735
0.547018	0.0279061	0.7745
0.544261	0.0276356	0.7755
0.54148	0.027382	0.7765
0.538667	0.0271065	0.7775
0.535829	0.0268423	0.7785
0.533017	0.0265845	0.7795
0.530204	0.0263128	0.7805
0.527381	0.0260402	0.7815
0.524553	0.0257629	0.7825
0.521665	0.025487	0.7835
0.518785	0.0252165	0.7845
0.515922	0.0249473	0.7855
0.513038	0.0246704	0.7865
0.510144	0.0243995	0.7875
0.507216	0.0241299	0.7885
0.504273	0.023867	0.7895
0.501303	0.0236299	0.7905
0.498323	0.0233632	0.7915
0.495316	0.0231033	0.7925
0.492282	0.0228303	0.7935
0.489267	0.022581	0.7945
0.486216	0.0223367	0.7955
0.483114	0.0220607	0.7965
0.480001	0.0218139	0.7975
0.476912	0.02157	0.7985
0.47377	0.021311	0.7995
0.470601	0.0210561	0.8005
0.467439	0.0208068	0.8015
0.464264	0.0205735	0.8025
0.46109	0.020317	0.8035
0.457876	0.0200761	0.8045
0.454673	0.0198309	0.8055
0.451456	0.0195981	0.8065
0.448226	0.0193682	0.8075
0.445006	0.0191564	0.8085
0.441747	0.0189227	0.8095
0.438438	0.018675	0.8105
0.435139	0.0184418	0.8115
0.431834	0.0182249	0.8125
0.428507	0.0180048	0.8135
0.425173	0.0177947	0.8145
0.421814	0.0175542	0.8155
0.418458	0.01734	0.8165
0.415142	0.0171079	0.8175
0.411807	0.0168734	0.8185
0.408536	0.016657	0.8195
0.405232	0.0164334	0.8205
0.40195	0.0162276	0.8215
0.39867	0.0159994	0.8225
0.395377	0.0157872	0.8235
0.392057	0.0155607	0.8245
0.388789	0.0153617	0.8255
0.385521	0.0151541	0.8265
0.382256	0.0149432	0.8275
0.378966	0.0147497	0.8285
0.375652	0.0145574	0.8295
0.372345	0.014349	0.8305
0.369037	0.0141479	0.8315
0.365686	0.0139526	0.8325
0.362328	0.0137637	0.8335
0.358916	0.0135672	0.8345
0.35553	0.0133681	0.8355
0.352124	0.0131682	0.8365
0.348715	0.0129759	0.8375
0.345319	0.0127857	0.8385
0.341858	0.0125905	0.8395
0.338362	0.0123906	0.8405
0.334879	0.0122042	0.8415
0.331388	0.0120166	0.8425
0.327878	0.0118298	0.8435
0.324415	0.0116349	0.8445
0.320904	0.0114333	0.8455
0.317309	0.0112296	0.8465
0.313665	0.0110263	0.8475
0.309987	0.0108417	0.8485
0.306247	0.0106481	0.8495
0.302473	0.0104583	0.8505
0.298657	0.010261	0.8515
0.294766	0.0100467	0.8525
0.290869	0.00984468	0.8535
0.286908	0.00962364	0.8545
0.282913	0.00941402	0.8555
0.278865	0.00920059	0.8565
0.27477	0.00897702	0.8575
0.270647	0.00877458	0.8585
0.266516	0.00854806	0.8595
0.262378	0.00832237	0.8605
0.258185	0.00809796	0.8615
0.25398	0.00785875	0.8625
0.249776	0.00763603	0.8635
0.245516	0.00739682	0.8645
0.241281	0.00715634	0.8655
0.23705	0.00693869	0.8665
0.232877	0.00671808	0.8675
0.228692	0.00649916	0.8685
0.224583	0.00625953	0.8695
0.220495	0.00601229	0.8705
0.216477	0.00578323	0.8715
0.212482	0.00554233	0.8725
0.20848	0.00531961	0.8735
0.204537	0.00508505	0.8745
0.200634	0.0048543	0.8755
0.19684	0.00462861	0.8765
0.193081	0.00440039	0.8775
0.189443	0.00416964	0.8785
0.185804	0.0039355	0.8795
0.182193	0.00370517	0.8805
0.17862	0.00347569	0.8815
0.175134	0.00325507	0.8825
0.171703	0.00304461	0.8835
0.168351	0.0028278	0.8845
0.165049	0.00262325	0.8855
0.161824	0.00243898	0.8865
0.158588	0.00225683	0.8875
0.155454	0.00208186	0.8885
0.152394	0.00190309	0.8895
0.149435	0.00173404	0.8905
0.146631	0.00159584	0.8915
0.143981	0.00145722	0.8925
0.141492	0.00131817	0.8935
0.139127	0.00120745	0.8945
0.136914	0.00110432	0.8955
0.134794	0.00101177	0.8965
0.132778	0.00092344	0.8975
0.130853	0.000843564	0.8985
0.129046	0.000777634	0.8995
0.12734	0.000712972	0.9005
0.125733	0.00065803	0.9015
0.124215	0.000614922	0.9025
0.12279	0.000570124	0.9035
0.121445	0.000539272	0.9045
0.120122	0.00050842	0.9055
0.118862	0.000477569	0.9065
0.117621	0.000449253	0.9075
0.116427	0.000427276	0.9085
0.115269	0.000409948	0.9095
0.114158	0.000388394	0.9105
0.113083	0.000371912	0.9115
0.112007	0.000354584	0.9125
0.110935	0.000338947	0.9135
0.109857	0.000322464	0.9145
0.108784	0.000311476	0.9155
0.107701	0.000294994	0.9165
0.1066	0.000284428	0.9175
0.105475	0.000269636	0.9185
0.104343	0.000256957	0.9195
0.103187	0.000246392	0.9205
0.101983	0.000235826	0.9215
0.100753	0.000221879	0.9225
0.0995115	0.000212159	0.9235
0.0982396	0.000200748	0.9245
0.096933	0.000193986	0.9255
0.0956013	0.000185956	0.9265
0.0942433	0.000172854	0.9275
0.0928532	0.000161866	0.9285
0.0914331	0.000156795	0.9295
0.0900042	0.000147919	0.9305
0.0885425	0.000142848	0.9315
0.087046	0.000136509	0.9325
0.0855259	0.000130169	0.9335
0.0839571	0.000120449	0.9345
0.0823527	0.0001158	0.9355
0.0807246	0.000108615	0.9365
0.0790529	0.000100163	0.9375
0.0773665	9.21327e-05	0.9385
0.0756297	8.62159e-05	0.9395
0.0738476	8.07218e-05	0.9405
0.0720238	7.69181e-05	0.9415
0.0701657	6.88882e-05	0.9425
0.0682478	6.21262e-05	0.9435
0.0662756	5.91678e-05	0.9445
0.0642551	5.45189e-05	0.9455
0.0621731	5.02926e-05	0.9465
0.0600362	4.81795e-05	0.9475
0.0578736	4.6489e-05	0.9485
0.055648	4.35306e-05	0.9495
0.0533553	4.01496e-05	0.9505
0.0509782	3.63459e-05	0.9515
0.0485835	3.42328e-05	0.9525
0.0461228	2.91613e-05	0.9535
0.0436205	2.8316e-05	0.9545
0.0410986	2.53576e-05	0.9555
0.0385413	2.32445e-05	0.9565
0.0359644	2.02861e-05	0.9575
0.0333635	1.77503e-05	0.9585
0.0307958	1.56372e-05	0.9595
0.0282723	1.26788e-05	0.9605
0.0258149	1.05657e-05	0.9615
0.0234254	7.60729e-06	0.9625
0.0211153	6.33941e-06	0.9635
0.0189065	5.91678e-06	0.9645
0.0168113	5.49415e-06	0.9655
0.0148018	4.6489e-06	0.9665
0.0129093	3.80364e-06	0.9675
0.0111507	2.95839e-06	0.9685
0.00951054	2.11314e-06	0.9695
0.00799747	1.26788e-06	0.9705
0.0066233	8.45254e-07	0.9715
0.00537395	4.22627e-07	0.9725
0.00427767	4.22627e-07	0.9735
0.00335001	4.22627e-07	0.9745
0.00258785	0	0.9755
0.00195724	0	0.9765
0.00146326	0	0.9775
0.00108095	0	0.9785
0.000798912	0	0.9795
0.000587435	0	0.9805
0.000451194	0	0.9815
0.000358907	0	0.9825
0.000291139	0	0.9835
0.00024249	0	0.9845
0.000196955	0	0.9855
0.000152806	0	0.9865
0.000113984	0	0.9875
8.33842e-05	0	0.9885
5.24192e-05	0	0.9895
3.12326e-05	0	0.9905
1.74163e-05	0	0.9915
9.17032e-06	0	0.9925
3.94056e-06	0	0.9935
9.97302e-07	0	0.9945
1.21622e-07	0	0.9955
2.43244e-08	0	0.998
0	0	Inf

[truncated: 14 more sheets: Figure 5, SuppFig 3, SuppFig 5, SuppFig 6c 6d, SuppFig 7a, SuppFig 7b, SuppFig 7c, SuppFig 7d, SuppFig 7e, SuppFig 7f, SuppFig 7g, SuppFig 8, SuppFig 9, SuppFig 10]
